# Supplementary material for: Survey in ruminants from Rwanda revealed high diversity and prevalence of extended-spectrum cephalosporin-resistant Enterobacterales
Source: BMC Vet Res. 2024 Nov 19;20:523. doi: 10.1186/s12917-024-04359-3 (PMC11575003; doi:10.1186/s12917-024-04359-3)
Supplement: Supplementary file 1 — Supplementary Material 1 [file 12917_2024_4359_MOESM1_ESM.xlsx]

## Sheet: Tabelle1
Table S2: Plasmid probability prediction of resistance genes
	Isolate	Phenotypical Resistance to	Resistance gene	Identity [%]	Alignment Length/ Gene Length	Contig	Position in contig	mlplasmid ppp score	located on	BLAST / Geneious Analysis	Remarks	Plasmid	Identity	Query / Template length	Contig	Position in contig	Acc.Nr.
	510355	Aminoglycoside	aph(3'')-Ib	100.00	804/804	N82	4490..5293	0.759	Plasmid			IncY	98.82	765 / 765	N84	2692..3456	K02380
		Aminoglycoside	aph(6)-Id	100.00	837/837	N82	5293..6129	0.759	Plasmid
		Beta-lactam	blaCTX-M-15	100.00	876/876	N70	12959..13834	0.549		on plasmid	BLAST of blaCTX-M-15 contig (14,072 bp): among 70 entries with QC>80% are 65 plasmids
		Beta-lactam	blaTEM-1B	100.00	861/861	N90	29..889	0.951	Plasmid	on plasmid	11 contigs encode 98.73% of 68kb-plasmid pEcoCTX-M-15 of E. coli (Genbank: MF510423), including ori
		Trimethoprim	dfrA14	100.00	474/474	N92	1239..1712	0.198	Chromosome
		Quinolone	qnrS1	100.00	657/657	N70	7662..8318	0.549		on plasmid
		Sulphonamide	sul2	100.00	816/816	N82	3614..4429	0.759	Plasmid
		Tetracycline	tet(A)	100.00	1200/1200	N56	26143..27342	0.583		on plasmid
	510356	Aminoglycoside	aadA5	100.00	789/789	N87	7749..8537	0.791	Plasmid			Col440I	96.36	110 / 114	N119	584..693	CP023920
		Aminoglycoside	aph(3'')-Ib	99.68	631/804	N137	1..631	0.459	Chromosome			IncB/O/K/Z	96.6	147 / 149	N105	2072..2218	FN868832
		Aminoglycoside	aph(6)-Id	100.00	837/837	N160	43..879	0.78	Plasmid	on plasmid		IncY	98.82	765 / 765	N102	5364..6128	K02380
		Beta-lactam	blaCTX-M-15	100.00	876/876	N74	17069..17944	0.653		on plasmid	BLAST of blaCTX-M-15 contig (19,541 bp): best 42 hits include 40 plasmid entries (99-100% ID)
		Beta-lactam	blaTEM-1B	100.00	769/861	N136	1..769	0.834	Plasmid		16 contigs encode 97.97% of 68kb-plasmid pEcoCTX-M-15 of E. coli (Genbank: MF510423), including ori
		Trimethoprim	dfrA17	100.00	474/474	N87	8668..9141	0.791	Plasmid	on plasmid
		Macrolide	mph(A)	100.00	906/906	N87	147..1052	0.791	Plasmid	on plasmid
		Disinfectant	qacE	100.00	282/333	N87	7262..7543	0.791	Plasmid	on plasmid
		Quinolone	qnrS1	100.00	657/657	N74	11772..12428	0.653		on plasmid
		Sulphonamide	sul1	100.00	840/840	N87	6363..7202	0.791	Plasmid	on plasmid
		Sulphonamide	sul2	100.00	816/816	N28	49618..50433	0.763	Plasmid
		Tetracycline	tet(A)	100.00	1200/1200	N120	1129..2328	0.157	Chromosome
	510357	Aminoglycoside	aph(3'')-Ib	100.00	804/804	N84	2464..3267	0.768	Plasmid			Col440I	96.36	110 / 114	N87	584..693	CP023920
		Aminoglycoside	aph(6)-Id	100.00	837/837	N84	1628..2464	0.768	Plasmid			IncY	98.82	765 / 765	N75	3109..3873	K02380
		Beta-lactam	blaCTX-M-15	100.00	876/876	N66	143..1018	0.228		on plasmid
		Beta-lactam	blaTEM-1B	100.00	861/861	N84	47..907	0.768	Plasmid	on plasmid	12 contigs encode 98.87% of 68kb-plasmid pEcoCTX-M-15 of E. coli (Genbank: MF510423), including ori
		Trimethoprim	dfrA14	100.00	474/474	N97	260..733	0.365	Chromosome
		Quinolone	qnrS1	100.00	657/657	N66	5659..6315	0.228		on plasmid
		Sulphonamide	sul2	100.00	816/816	N84	3328..4143	0.768	Plasmid		BLAST of blaCTX-M-15 contig (17,027 bp): among 66 entries with QC>80% are 61 plasmids
		Tetracycline	tet(A)	100.00	1200/1200	N53	1129..2328	0.25		on plasmid
	510358	Aminoglycoside	aph(3'')-Ib	100.00	804/804	N135	922..1725	0.217	Chromosome			IncY1	100.00	765/765	N40	20876..21640	K02380
		Aminoglycoside	aph(6)-Id	100.00	837/837	N135	86..922	0.217	Chromosome
		Beta-lactam	blaCTX-M-15	100.00	876/876	N151	50..925	0.036	Chromosome	on genome	BLAST best hits have only 59% QC
		Beta-lactam	blaTEM-1B	100.00	861/861	N158	531..1391	0.989	Plasmid
		Trimethoprim	dfrA7	100.00	474/474	N137	1408..1881	0.234	Chromosome
		Disinfectant	qacE	100.00	282/333	N137	897..1178	0.234	Chromosome
		Disinfectant	sitABCD	97.54	3454/3459	N5	2520..5964	0.024	Chromosome
		Sulphonamide	sul1	100.00	761/828	N137	77..837	0.234	Chromosome
		Sulphonamide	sul2	100.00	816/816	N135	1786..2601	0.217	Chromosome
		Tetracycline	tet(A)	100.00	1200/1200	N78	8103..9302	0.309	Chromosome	on genome	BLAST of tetA-containing contig N78 (19,217bp): best hits with QC 80-100% (32 entries) are all chromosomal entries
	510359	Fluoroquinolone and aminoglycoside	aac(6')-Ib-cr	100.00	600/600	N124	45..644	0.968	Plasmid			IncHI2	100.00	327/327	N79	7352..7678	BX664015
		Aminoglycoside	aadA1	99.75	792/792	N178	83..874	0.29	Chromosome			RepA_1	99.66	595/596	N79	8296..8890	CP01161
		Aminoglycoside	aph(3'')-Ib	100.00	804/804	N125	1372..2175	0.957	Plasmid			IncHI2A	100.00	630/630	N96	12006..12635	BX664015
		Aminoglycoside	aph(6)-Id	100.00	837/837	N125	2175..3011	0.957	Plasmid
		Beta-lactam	blaCTX-M-15	100.00	876/876	N135	244..1119	0.722	Plasmid
		Beta-lactam	blaTEM-1B	100.00	861/861	N125	3732..4592	0.957	Plasmid
		Phenicol	catA1	99.85	652/660	N187	223..874	0.584	Chromosome
		Trimethoprim	dfrA14	100.00	474/474	N127	4604..5077	0.063	Chromosome
		Quinolone	qnrB1	100.00	645/645	N124	4589..5233	0.968	Plasmid
		Sulphonamide	sul2	100.00	816/816	N125	496..1311	0.957	Plasmid
		Tetracycline	tet(A)	94.92	1200/1200	N132	1130..2329	0.547	Chromosome
	510360	Aminoglycoside	aadA2	100.00	792/792	N148	989..1780	0.592	Chromosome			IncFIA	99.74	388 / 388	N112	3496..3883	AP001918
		Aminoglycoside	aph(3'')-Ib	100.0	196/804	N191	1..196	0.441	Chromosome			IncFIB(AP001918)	98.39	682 / 682	N227	2632..3313	AP001918
		Aminoglycoside	aph(3'')-Ib	99.30	284/804	N191	5593..5874	0.441	Chromosome			IncFII(pAMA1167-NDM-5)	98.08	261 / 261	N288	55..315	CP024805
		Aminoglycoside	aph(3'')-Ib	100.0	410/804	N191	6436..6845	0.441	Chromosome
		Aminoglycoside	aph(6)-Id	100.00	837/837	N191	4757..5593	0.441	Chromosome
		Beta-lactam	blaCTX-M-15	100.00	876/876	N162	2130..3005	0.08	Chromosome	on genome	BLAST of blaCTX-M-15 contig (8,854bp): only 6 entries with QC>80% , all chromosomal
		Phenicol	catA1	99.85	660/660	N107	8989..9648	0.661	Chromosome
		Trimethoprim	dfrA12	99.80	498/498	N148	84..581	0.592	Chromosome
		Trimethoprim	dfrA14	100.00	474/474	N191	5943..6416	0.441	Chromosome
		Macrolide	erm(B)	99.86	738/738	N289	20..757	0.996	Plasmid
		Macrolide	mph(A)	100.00	903/906	N148	8447..9349	0.592	Chromosome
		Disinfectant	qacE	100.00	282/333	N148	1944..2225	0.592	Chromosome
		Fluoroquinolone	qepA4	100.00	1536/1536	N234	334..1869	0.824	Plasmid
		Sulphonamide	sul1	100.00	840/840	N148	2285..3124	0.592	Chromosome
		Sulphonamide	sul2	100.00	816/816	N191	257..1072	0.441	Chromosome
		Tetracycline	tet(B)	100.00	1206/1206	N264	878..2083	0.154	Chromosome
	510361	Aminoglycoside	aph(3'')-Ib	100.00	804/804	N75	4490..5293	0.643		on plasmid		IncY	98.82	765 / 765	N64	21757..22521	K02380
		Aminoglycoside	aph(6)-Id	100.00	837/837	N75	5293..6129	0.643		on plasmid
		Beta-lactam	blaCTX-M-15	100.00	876/876	N75	10532..11407	0.643		on plasmid	BLAST of bla contig (20,381bp): 17 entries with QC of 100% (ID>99.9%) , all plasmids
		Beta-lactam	blaTEM-1B	100.00	861/861	N75	6850..7710	0.643		on plasmid	17 contigs encode 96.6% of 98kb-plasmid pZPK-H29 of E. coli (Genbank: LR999865), including ori
		Trimethoprim	dfrA14	100.00	474/474	N161	1239..1712	0.215	Chromosome
		Quinolone	qnrS1	100.00	657/657	N75	16048..16704	0.643		on plasmid
		Sulphonamide	sul2	100.00	816/816	N75	3614..4429	0.643		on plasmid
		Tetracycline	tet(A)	100.00	1200/1200	N145	1129..2328	0.122	Chromosome
	510362	Aminoglycoside	aph(3'')-Ib	100.00	804/804	N165	921..1724	0.212	Chromosome			IncFIB(AP001918)	97.51	682 / 682	N171	2628..3309	AP001918
		Aminoglycoside	aph(6)-Id	100.00	837/837	N165	85..921	0.212	Chromosome			IncFII(pRSB107)	100.0	261 / 261	N36	33498..33758	AJ851089
		Beta-lactam	blaCTX-M-15	100.00	876/876	N192	191..1066	0.009	Chromosome	on genome	BLAST of blaCTX-M-15 contig (2,620bp): best hits only QC>59%	IncQ1	100.0	529 / 796	N165	3939..4467	M28829
		Beta-lactam	blaTEM-1B	100.00	861/861	N221	534..1394	0.976	Plasmid			IncY	99.74	765 / 765	N111	2196..2960	K02380
		Phenicol	catA1	99.85	660/660	N145	7721..8380	0.415	Chromosome
		Trimethoprim	dfrA7	100.00	474/474	N145	1224..1697	0.415	Chromosome
		Disinfectant	qacE	100.00	282/333	N145	713..994	0.415	Chromosome
		Disinfectant	sitABCD	97.20	3459/3459	N51	2928..6377	0.111	Chromosome
		Sulphonamide	sul1	100.00	576/828	N145	78..653	0.415	Chromosome
		Sulphonamide	sul2	100.00	816/816	N165	1785..2600	0.212	Chromosome
	510363	Aminoglycoside	aac(3)-IIa	100.00	861/861	N78	6162..7022	0.704	Plasmid	on plasmid		IncFIB(K)	100.0	560 / 560	N59	12269..12828	JN233704
		Beta-lactam	blaSHV-28	99.77	861/861	N4	34342..35202	0.344	Chromosome			IncFII(K)	97.3	148 / 148	N55	1806..1953	CP000648
		Beta-lactam	blaCTX-M-15	100.00	876/876	N81	262..1137	0.41		on plasmid	BLAST of blaCTX-M-15 contig (4,435bp): 74 hits with 100% QC and ID, 67 are plasmids
		Beta-lactam	blaTEM-1B	100.00	861/861	N96	437..1297	0.78	Plasmid	on plasmid	27 contigs encode 98.98% of 219kb-plasmid pIso00073_01 of K. pneumoniae (Genbank: CP095151), including ori IncFII(K)
		Phenicol	catA1	99.85	660/660	N43	38871..39530	0.28	Chromosome
		Trimethoprim	dfrA7	100.00	474/474	N84	1399..1872	0.386	Chromosome
		Fosfomycin	fosA	98.57	420/420	N25	64953..65372	0.479	Chromosome
		Disinfectant	OqxA	99.66	1176/1176	N38	30708..31883	0.644	Chromosome
		Disinfectant	OqxB	99.46	3153/3153	N38	31907..35059	0.644	Chromosome
		Disinfectant	qacE	100.00	282/333	N84	2102..2383	0.386	Chromosome
		Sulphonamide	sul1	100.00	761/840	N84	2443..3203	0.386	Chromosome
	510364	Aminoglycoside	aadA1	99.75	792/792	N85	12982..13773	0.827	Plasmid			ColRNA	100.0	130/130	N147	362-492	DQ298019
		Beta-lactam	blaCTX-M-15	100.00	876/876	N61	25606..26481	0.047	Chromosome	on genome	BLAST of blaCTX-M-15 contig (27,970bp): best hits start at >72% QC, only genomic entries
		Beta-lactam	blaOXA-1	99.88	831/831	N85	12039..12869	0.827	Plasmid
		Phenicol	catA1	99.85	660/660	N85	300..959	0.827	Plasmid
		Macrolide	mph(A)	99.89	906/906	N145	147..1052	0.902	Plasmid
		Quinolone	qepA2	99.55	1542/1536	N85	7223..8764	0.827	Plasmid
		Quinolone	qnrS1	100.00	657/657	N61	20309..20965	0.047	Chromosome
		Tetracycline	tet(B)	100.00	1206/1206	N136	694..1899	0.124	Chromosome
	510365	Aminoglycoside	aadA5	100.00	789/789	N118	8111..8899	0.931	Plasmid			Col156	98.59	142 / 154	N124	1222..1363	NC009781
		Aminoglycoside	aph(3'')-Ib	100.00	804/804	N141	3531..4334	0.537		on plasmid	BLAST of N141: among 99 hits with 100% QC are 98 plasmids	IncFIA	100.0	388 / 388	N122	4803..5190	AP001918
		Aminoglycoside	aph(6)-Id	100.00	831/831	N141	2695..3525	0.537		on plasmid	BLAST of N141: among 99 hits with 100% QC are 98 plasmids	IncFIB(AP001918)	97.95	682 / 682	N148	1854..2535	AP001918
		Beta-lactam	blaCTX-M-27	100.00	876/876	N185	391..1266	0.011		on plasmid	BLAST of blaCTX-M-27 contig (1,5130bp): among 100 best hits (155%QC & ID) are 94 plasmids	IncFII(pRSB107)	100.0	261 / 261	N164	1213..1473	AJ851089
		Trimethoprim	dfrA17	100.00	432/474	N188	1..432	0.011	Chromosome		18 contigs encode 99.3% of 44kb-plasmid pC0031 of E. coli (Genbank: LC520267.1), including ori IncFIA
		Macrolide	mph(A)	100.00	906/906	N118	509..1414	0.931	Plasmid
		Disinfectant	qacE	100.00	282/333	N118	7624..7905	0.931	Plasmid
		Sulphonamide	sul1	100.00	840/840	N118	6725..7564	0.931	Plasmid
		Sulphonamide	sul2	100.00	816/816	N141	4395..5210	0.537		on plasmid	BLAST of N141: among 99 hits with 100% QC are 98 plasmids
		Tetracycline	tet(A)	100.00	1200/1200	N141	442..1641	0.537		on plasmid	BLAST of N141: among 99 hits with 100% QC are 98 plasmids
	510366	Aminoglycoside	aph(3'')-Ib	100.00	804/804	N207	1135..1938	0.943	Plasmid			Col(MG828)	95.77	260 / 262	N277	51..309	NC008486
		Aminoglycoside	aph(6)-Id	100.00	837/837	N207	1938..2774	0.943	Plasmid			IncY	98.82	765 / 765	N195	2387..3151	K02380
		Beta-lactam	blaCTX-M-15	100.00	876/876	N136	9467..10342	0.725	Plasmid
		Beta-lactam	blaTEM-1B	100.00	861/861	N207	3495..4355	0.943	Plasmid
		Trimethoprim	dfrA14	100.00	474/474	N264	1239..1712	0.215	Chromosome
		Quinolone	qnrS1	100.00	657/657	N136	4170..4826	0.725	Plasmid
		Sulphonamide	sul2	100.00	816/816	N207	259..1074	0.943	Plasmid
		Tetracycline	tet(A)	100.00	1200/1200	N171	1889..3088	0.758	Plasmid
	510367	Aminoglycoside	aac(3)-IIa	100.00	861/861	N138	121..981	0.476		on plasmid	38 contigs encode 94.8% of 159kb-plasmid pCTXM-GZ04 of E. coli (Genbank: CP042337), including oris	IncFIA	99.48	388 / 388	N80	6079..6465	AP001918
		Fluoroquinolone and aminoglycoside	aac(6')-Ib-cr	100.00	600/600	N178	124..723	0.884	Plasmid	on plasmid	38 contigs encode 94.8% of 159kb-plasmid pCTXM-GZ04 of E. coli (Genbank: CP042337), including oris	IncFIB(AP001918)	98.39	682 / 682	N122	1785..2466	AP001918
		Aminoglycoside	aadA5	100.00	789/789	N139	131..919	0.991	Plasmid	on plasmid	BLAST finds 98.04% of 149kb-plasmid pCTXM15_005008 (Genbank: CP058663.1) encoded by 44 contigs, including oris	IncFII	95.42	262 / 261	N137	1282..1543	AY458016
		Beta-lactam	blaCTX-M-15	100.00	876/876	N120	2715..3590	0.694		on plasmid	BLAST finds 98.04% of 149kb-plasmid pCTXM15_005008 (Genbank: CP058663.1) encoded by 44 contigs, including oris	IncFII	95.79	261 / 261	N95	7481..7741	AY458016
		Beta-lactam	blaOXA-1	100.00	819/831	N160	656..1474	0.792	Plasmid	on plasmid	38 contigs encode 94.8% of 159kb-plasmid pCTXM-GZ04 of E. coli (Genbank: CP042337), including oris
		Phenicol	catB3	100.00	442/633	N160	77..518	0.792	Plasmid	on plasmid	38 contigs encode 94.8% of 159kb-plasmid pCTXM-GZ04 of E. coli (Genbank: CP042337), including oris
		Trimethoprim	dfrA17	100.00	432/474	N147	1..432	0.689		on plasmid	BLAST finds 98.04% of 149kb-plasmid pCTXM15_005008 (Genbank: CP058663.1) encoded by 44 contigs, including oris
		Macrolide	mph(A)	100.00	906/906	N125	146..1051	0.657		on plasmid	BLAST finds 98.04% of 149kb-plasmid pCTXM15_005008 (Genbank: CP058663.1) encoded by 44 contigs, including oris
		Disinfectant	qacE	100.00	282/333	N139	1125..1406	0.991	Plasmid	on plasmid	BLAST finds 98.04% of 149kb-plasmid pCTXM15_005008 (Genbank: CP058663.1) encoded by 44 contigs, including oris
		Disinfectant	sitABCD	99.57	3459/3459	N113	378..3827	0.786	Plasmid	on plasmid	38 contigs encode 94.8% of 159kb-plasmid pCTXM-GZ04 of E. coli (Genbank: CP042337), including oris
		Sulphonamide	sul1	100.00	840/840	N139	1466..2305	0.991	Plasmid	on plasmid	BLAST finds 98.04% of 149kb-plasmid pCTXM15_005008 (Genbank: CP058663.1) encoded by 44 contigs, including oris
		Sulphonamide	sul2	100.00	816/816	N35	45487..46302	0.157	Chromosome		38 contigs encode 94.8% of 159kb-plasmid pCTXM-GZ04 of E. coli (Genbank: CP042337), including oris
		Tetracycline	tet(B)	100.00	1206/1206	N128	398..1603	0.284		on plasmid	38 contigs encode 94.8% of 159kb-plasmid pCTXM-GZ04 of E. coli (Genbank: CP042337), including oris
	510368	Fluoroquinolone and aminoglycoside	aac(6')-Ib-cr	100.00	600/600	N175	5408..6007	0.962	Plasmid			Col(MG828)	95.58	181 / 262	N335	94..273	NC008486
		Aminoglycoside	aadA1	99.75	792/792	N246	83..874	0.315	Chromosome			IncFIB(pB171)	99.22	643 / 643	N155	5541..6183	AB024946
		Aminoglycoside	aph(3'')-Ib	100.00	804/804	N177	1372..2175	0.955	Plasmid			IncFII(pCoo)	96.18	262 / 262	N182	4102..4363	CR942285
		Aminoglycoside	aph(6)-Id	100.00	837/837	N177	2175..3011	0.955	Plasmid			IncHI2	100.0	327 / 327	N86	11993..12319	BX664015
		Beta-lactam	blaCTX-M-15	100.00	876/876	N187	2714..3589	0.738	Plasmid			IncHI2A	100.0	630 / 630	N159	5944..6573	BX664015
		Beta-lactam	blaTEM-1B	100.00	861/861	N177	3732..4592	0.955	Plasmid			IncI1-I(Alpha)	100.0	142 / 142	N180	5306..5447	AP005147
		Phenicol	catA1	99.85	652/660	N254	223..874	0.584	Chromosome			IncY	98.95	765 / 765	N22	49341..50105	K02380
		Trimethoprim	dfrA14	100.00	474/474	N160	5480..5953	0.34	Chromosome
		Quinolone	qnrB1	100.00	645/645	N175	819..1463	0.962	Plasmid
		Sulphonamide	sul2	100.00	816/816	N177	496..1311	0.955	Plasmid
		Tetracycline	tet(A)	94.92	1200/1200	N192	1605..2804	0.395	Chromosome
	510369	Aminoglycoside	aph(3'')-Ib	100.00	804/804	N123	1773..2576	0.413	Chromosome			IncY	99.08	765 / 765	N98	11384..12148	K02380
		Aminoglycoside	aph(6)-Id	100.00	837/837	N123	937..1773	0.413	Chromosome
		Beta-lactam	blaCTX-M-15	100.00	876/876	N85	11180..12055	0.545	Chromosome	on genome	BLAST of blaCTX-M-15 contig (16,920bp): best hits start below 76% QC
		Beta-lactam	blaTEM-1B	100.00	861/861	N154	1269..2129	0.984	Plasmid
		Trimethoprim	dfrA14	100.00	474/474	N151	259..732	0.497	Chromosome
		Quinolone	qnrS1	100.00	657/657	N85	5883..6539	0.545	Chromosome
		Disinfectant	sitABCD	97.28	3459/3459	N67	21292..24741	0.109	Chromosome
		Sulphonamide	sul2	100.00	816/816	N123	2637..3452	0.413	Chromosome
		Tetracycline	tet(A)	100.00	1200/1200	N145	1054..2253	0.303	Chromosome
	510370	Aminoglycoside	aph(3'')-Ib	100.00	804/804	N123	3691..4494	0.847	Plasmid	on plasmid		IncY	98.82	765 / 765	N122	4776705..4777469	K02380
		Aminoglycoside	aph(6)-Id	100.00	837/837	N123	2855..3691	0.847	Plasmid	on plasmid
		Beta-lactam	blaCTX-M-15	100.00	876/876	N99	1531..2406	0.013		on plasmid	11 contigs encode 97.02% of 65kb-plasmid p65_MLI106-3 of E. coli (Genbank: CP117017), including ori IncY
		Beta-lactam	blaTEM-1B	100.00	861/861	N123	1274..2134	0.847	Plasmid	on plasmid
		Quinolone	qnrS1	100.00	657/657	N99	7047..7703	0.013		on plasmid
		Sulphonamide	sul2	100.00	816/816	N123	4555..5370	0.847	Plasmid	on plasmid
		Tetracycline	tet(A)	100.00	1200/1200	N126	1129..2328	0.122		on plasmid
	510371	Fluoroquinolone and aminoglycoside	aac(6')-Ib-cr	100.00	600/600	N115	5408..6007	0.962	Plasmid			IncHI2	100.0	327 / 327	N65	5858..6184	BX664015
		Aminoglycoside	aadA1	99.75	792/792	N153	83..874	0.29	Chromosome			IncHI2A	100.0	630 / 630	N96	5857..6486	BX664015
		Aminoglycoside	aph(3'')-Ib	100.00	804/804	N110	4616..5419	0.93	Plasmid	on plasmid
		Aminoglycoside	aph(6)-Id	100.00	837/837	N110	3780..4616	0.93	Plasmid	on plasmid
		Beta-lactam	blaCTX-M-15	100.00	876/876	N123	2714..3589	0.633		on plasmid	39 contigs encode 94.28% of 279kb-plasmid p23_A-OXA140 of Raoultella ornithinolytica strain 23 (Genbank: CP048350), including ori IncHI2 abd IncHI2A
		Beta-lactam	blaTEM-1B	100.00	861/861	N110	2199..3059	0.93	Plasmid	on plasmid
		Phenicol	catA1	99.85	652/660	N161	223..874	0.584	Chromosome
		Trimethoprim	dfrA14	100.00	474/474	N6	132526..132999	0.022		on plasmid
		Quinolone	qnrB1	100.00	645/645	N115	819..1463	0.962	Plasmid
		Sulphonamide	sul2	100.00	816/816	N110	5480..6295	0.93	Plasmid	on plasmid
		Tetracycline	tet(A)	94.92	1200/1200	N127	1605..2804	0.393		on plasmid
	510372	Aminoglycoside	aadA1	100.00	792/792	N206	2906..3697	0.726	Plasmid			Col(MP18)	99.48	193 / 193	N217	1277..1469	NC013652
		Beta-lactam	blaCTX-M-15	100.00	876/876	N161	1489..2364	0.649		on plasmid	36 contigs encode 94.43% of 91kb-plasmid pWP8-S18-ESBL-07_2 of E. coli (Genbank: AP022263), including ori IncB/O/K/Z	IncB/O/K/Z	96.6	147 / 149	N256	236..382	FN868832
		Trimethoprim	dfrA1	99.79	474/474	N206	2340..2813	0.726	Plasmid			IncFIB(AP001918)	97.07	682 / 682	N202	2357..3038	AP001918
		Disinfectant	qacE	100.00	282/333	N206	3861..4142	0.726	Plasmid
		Quinolone	qnrS1	100.00	657/657	N161	7005..7661	0.649	Plasmid	on plasmid
	510373	Aminoglycoside	aadA1	99.75	792/792	N96	218..1009	0.849	Plasmid			ColRNA	100.0	130/130	N164	362-492	DQ298019
		Beta-lactam	blaCTX-M-15	100.00	876/876	N90	9152..10027	0.112	Chromosome	on genome	BLAST of blaCTX-M-15 contig (15,493bp): 21 hits with QC>80%, all are genomic entries
		Beta-lactam	blaOXA-1	99.88	831/831	N96	1122..1952	0.849	Plasmid
		Phenicol	catA1	99.85	660/660	N96	13032..13691	0.849	Plasmid
		Macrolide	mph(A)	99.89	906/906	N163	2565..3470	0.943	Plasmid
		Quinolone	qepA2	99.55	1542/1536	N96	5227..6768	0.849	Plasmid
		Quinolone	qnrS1	100.00	657/657	N90	14668..15324	0.112	Chromosome
		Tetracycline	tet(B)	100.00	819/1206	N209	105..923	0.028	Chromosome
	510374	Fluoroquinolone and aminoglycoside	aac(6')-Ib-cr	100.00	600/600	N185	5408..6007	0.962	Plasmid	on plasmid		IncHI2	100.0	327 / 327	N102	5829..6155	BX664015
		Aminoglycoside	aadA1	99.75	792/792	N293	83..874	0.29		on plasmid		IncHI2A	100.0	630 / 630	N120	571..1200	BX664015
		Aminoglycoside	aph(3'')-Ib	100.00	804/804	N186	1372..2175	0.961	Plasmid	on plasmid
		Aminoglycoside	aph(6)-Id	100.00	837/837	N186	2175..3011	0.961	Plasmid	on plasmid
		Beta-lactam	blaCTX-M-15	100.00	876/876	N207	133..1008	0.625		on plasmid	73 contigs encode 93.16% of 269kb-plasmid pAGR6137a of E. coli (Genbank: CP097364), including ori IncHI2A
		Beta-lactam	blaTEM-1B	100.00	861/861	N186	3732..4592	0.961	Plasmid	on plasmid
		Phenicol	catA1	99.85	652/660	N313	1..652	1	Plasmid	on plasmid
		Trimethoprim	dfrA14	100.00	474/474	N41	328..801	0.042		on plasmid
		Quinolone	qnrB1	100.00	645/645	N185	819..1463	0.962	Plasmid	on plasmid
		Sulphonamide	sul2	100.00	816/816	N186	496..1311	0.961	Plasmid	on plasmid
		Tetracycline	tet(A)	94.92	1200/1200	N219	233..1432	0.506	Plasmid	on plasmid
	511393	Fosfomycin	fosA	96.01	426/426	N28	1280..1705	0.393	Chromosome
		Quinolone	qnrE1	99.07	645/645	N1	352178..352822	0.233	Chromosome
	511394	Aminoglycoside	aph(3'')-Ib	100.0	529/804	N85	4488..5016	0.423	Chromosome			IncFIB(H89-PhagePlasmid)	98.7	1000 / 1000	N12	89434..90433	HG530657
		Aminoglycoside	aph(3'')-Ib	99.30	284/804	N85	5578..5859	0.423	Chromosome
		Aminoglycoside	aph(6)-Id	100.00	837/837	N85	5859..6695	0.423	Chromosome
		Beta-lactam	blaCTX-M-15	100.00	876/876	N47	17811..18686	0.036	Chromosome	on chromosome	blaCTX-M-15 contig (35,114 bp): only 7 entries w/ QC>80%, all are chromosomal entries
		Trimethoprim	dfrA14	100.00	474/474	N85	5036..5509	0.423	Chromosome
		Quinolone	qnrS1	100.00	657/657	N47	23327..23983	too small	Chromosome		contig is too small for mlplasmids analysis
		Sulphonamide	sul2	100.00	816/816	N85	3612..4427	0.423	Chromosome
	511395	Aminoglycoside	aadA5	100.00	789/789	N97	5260..6048	0.963	Plasmid			Col440I	96.36	110 / 114	N138	2189..2298	CP023920
		Aminoglycoside	aph(3'')-Ib	99.75	804/804	N16	68527..69330	0.823	Plasmid			IncB/O/K/Z	96.6	147 / 149	N16	7895..8041	FN868832
		Aminoglycoside	aph(6)-Id	100.00	837/837	N16	67691..68527	0.823	Plasmid			IncY	98.82	765 / 765	N68	23061..23825	K02380
		Beta-lactam	blaCTX-M-15	100.00	876/876	N120	1569..2444	0.441		on plasmid	BLAST of blaCTX-M-15 contig (7,923 bp): 83 of 100 entries are plasmids
		Beta-lactam	blaTEM-1B	100.00	769/861	N132	1..769	0.495		on plasmid	BLAST of blaTEM-1B contig (4,737 bp): 93 of 100 entries are plasmids
		Trimethoprim	dfrA17	100.00	474/474	N97	4656..5129	0.963	Plasmid		17 contigs encode 98.7 % of 68kb-plasmid pEcoCTX-M-15 including ori on N16 (Genbank: MF510423)
		Macrolide	mph(A)	100.00	906/906	N97	12745..13650	0.963	Plasmid
		Disinfectant	qacE	100.00	282/333	N97	6254..6535	0.963	Plasmid
		Quinolone	qnrS1	100.00	657/657	N120	7085..7741	0.441	Chromosome
		Sulphonamide	sul1	100.00	840/840	N97	6595..7434	0.963	Plasmid
		Sulphonamide	sul2	100.00	816/816	N16	64263..65078	0.823	Plasmid
		Tetracycline	tet(A)	100.00	1200/1200	N139	1129..2328	0.157	Chromosome
	511396	Beta-lactam	blaACT-4	96.51	1146/1146	N40	13740..14885	0.245	Chromosome
		Fosfomycin	fosA	97.42	426/426	N9	41087..41512	0.388	Chromosome
		Quinolone	qnrE1	92.70	644/645	N1	315827..316470	0.42	Chromosome
	511397	Beta-lactam	blaCTX-M-15	100.00	876/876	N136	8974..9849	0.492		on plasmid	BLAST of blaCTX-M-15 contig (11,465 bp): among 100 best hits are 89 plasmids (ID>99%, QC>89%)	IncB/O/K/Z	96.6	147 / 149	N20	3173..3319	FN868832
		Fosfomycin	fosA7	93.59	390/423	N173	76..465	0.092	Chromosome		15 contigs encode 99.3% of 101kb-plasmid p73 of Shigella sonnei S18BD04295 (Genbank:CP099768)	IncFIB(AP001918)	97.8	682 / 682	N133	5581..6262	AP001918
		Quinolone	qnrS1	100.00	657/657	N136	3677..4333	0.492		on plasmid		IncFII	95.8	262 / 261	N204	1531..1790	AY458016
	511398	Beta-lactam	blaCTX-M-15	100.00	876/876	N165	8974..9849	0.348		on plasmid	BLAST of blaCTX-M-15 contig (10,201 bp): among 50 best hits are only plasmids	IncB/O/K/Z	96.6	147 / 149	N62	20691..20837	FN868832
		Quinolone	qnrS1	100.00	657/657	N165	3677..4333	0.348	Chromosome
	511399	Beta-lactam	blaCTX-M-15	100.00	876/876	N68	1439..2314	0.125		on plasmid	BLAST of blaCTX-M-15 contig (22,475 bp ): 14 hits with QC>90% and ID>97%, all plasmids	IncFIB(AP001918)	99.27	682 / 682	N83	4434..5115	AP001918
		Fosfomycin	fosA7	94.09	423/423	N76	12559..12981	0.103	Chromosome			IncFIB(H89-PhagePlasmid)	99.7	1000 / 1000	N71	3282..4281	HG530657
												IncFII	95.44	263 / 261	N137	546..807	AY458016
												IncFII(pSE11)	99.62	264 / 264	N146	1160..1423	AP009242
												IncI1-I(Alpha)	100.0	142 / 142	N25	61046..61187	AP005147
												IncY	98.95	765 / 765	N50	8423..9187	K02380
	511400	Aminoglycoside	aadA5	100.00	789/789	N107	215..1003	0.622	Chromosome
		Beta-lactam	blaCTX-M-137	100.00	876/876	N28	6061..6936	0.023	Chromosome	on chromosome	BLAST of blaCTX-M137 contig (53,230 bp): no plasmids among 100 entries
		Trimethoprim	dfrA17	100.00	474/474	N107	1134..1607	0.622	Chromosome
		Sulphonamide	sul2	100.00	816/816	N143	3806..4621	0.653	Chromosome
		Tetracycline	tet(A)	100.00	1200/1200	N107	7419..8618	0.622	Chromosome
	511401	Aminoglycoside	aph(3'')-Ib	100.00	804/804	N147	1477..2280	0.467	Chromosome			IncY	98.82	765 / 765	N60	3109..3873	K02380
		Aminoglycoside	aph(6)-Id	100.00	837/837	N147	641..1477	0.467	Chromosome
		Beta-lactam	blaCTX-M-15	100.00	876/876	N113	5453..6328	0.846	Plasmid
		Beta-lactam	blaTEM-1B	100.00	861/861	N165	47..907	0.828	Plasmid
		Trimethoprim	dfrA14	100.00	474/474	N160	1239..1712	0.215	Chromosome
		Quinolone	qnrS1	100.00	657/657	N113	159..815	0.846	Plasmid
		Sulphonamide	sul2	100.00	816/816	N147	2341..3156	0.467	Chromosome
		Tetracycline	tet(A)	100.00	1200/1200	N126	4900..6099	0.922	Plasmid
	511402	Aminoglycoside	aadA1	99.87	792/792	N87	11953..12744	0.192	Chromosome			IncQ1	100.0	529 / 796	N87	18408..18936	M28829
		Aminoglycoside	aph(3'')-Ib	100.00	804/804	N87	15393..16196	0.192	Chromosome			IncFIB(AP001918)	98.97	682 / 682	N189	1910..2591	AP001918
		Aminoglycoside	aph(6)-Id	100.00	837/837	N87	14557..15393	0.192	Chromosome			IncFII	100.0	261 / 261	N229	637..897	AY458016
		Beta-lactam	blaCTX-M-15	100.00	724/876	N306	22..745	0.102	Chromosome		BLAST of blaCTX-M-15 contig (745 bp): too small for analysis	IncFII	96.56	262 / 261	N261	363..624	AY458016
		Beta-lactam	blaTEM-1B	100.00	861/861	N288	31..891	0.797	Plasmid			IncFII(pHN7A8)	96.56	262 / 260	N212	1224..1485	JN232517
		Trimethoprim	dfrA1	99.79	474/474	N87	12837..13310	0.192	Chromosome			IncI1-I(Alpha)	97.89	142 / 142	N10	1795..1936	AP005147
		Macrolide	erm(B)	99.86	738/738	N244	889..1626	0.914	Plasmid
		Macrolide	mph(A)	100.00	903/906	N195	145..1047	0.852	Plasmid
		Disinfectant	qacE	100.00	282/333	N87	11508..11789	0.192	Chromosome
		Quinolone	qnrS1	100.00	657/657	N181	143..799	0.783	Plasmid
		Disinfectant	sitABCD	99.60	3459/3459	N151	1188..4637	0.793	Plasmid
		Sulphonamide	sul1	100.00	840/840	N87	10609..11448	0.192	Chromosome
		Sulphonamide	sul2	100.00	816/816	N87	16257..17072	0.192	Chromosome
		Tetracycline	tet(A)	100.00	1200/1200	N166	1919..3118	0.438	Chromosome
	511403	Aminoglycoside	aadA5	100.00	789/789	N65	215..1003	0.516	Chromosome
		Beta-lactam	blaCTX-M-137	100.00	876/876	N17	65072..65947	0.115	Chromosome	on chromosome	BLAST of blaCTX-M-137 contig (72,003 bp): no plasmids among 100 best hits
		Trimethoprim	dfrA17	100.00	474/474	N65	1134..1607	0.516	Chromosome
		Sulphonamide	sul2	100.00	816/816	N112	1443..2258	0.989	Plasmid
		Tetracycline	tet(A)	100.00	1200/1200	N65	7175..8374	0.516	Chromosome
	511404	Aminoglycoside	aph(3'')-Ib	100.00	804/804	N104	3681..4484	0.856	Plasmid			IncY	98.82	765 / 765	N116	3109..3873	K02380
		Aminoglycoside	aph(6)-Id	100.00	837/837	N104	2845..3681	0.856	Plasmid
		Beta-lactam	blaCTX-M-15	100.00	876/876	N34	2887..3762	0.41		on plasmid	BLAST of blaCTX-M-15 contig (48,229 bp): 14 hits with QC 81-97% and ID>99%, all are plasmids
		Beta-lactam	blaTEM-1B	100.00	861/861	N104	1264..2124	0.856	Plasmid
		Trimethoprim	dfrA14	100.00	474/474	N141	260..733	0.365	Chromosome
		Quinolone	qnrS1	100.00	657/657	N34	8403..9059	0.41	Chromosome
		Sulphonamide	sul2	100.00	816/816	N104	4545..5360	0.856	Plasmid
		Tetracycline	tet(A)	100.00	1200/1200	N34	45143..46342	0.41	Chromosome
	511405	Beta-lactam	blaCTX-M-15	100.00	876/876	N183	227..1102	0.002		on plasmid	BLAST of blaCTX-M-15 contig (3,824 bp): found 8 entries with QC 100% and ID>99%: 7 plasmids, 1 chromosomal entry	IncFIB(AP001918)	99.27	682 / 682	N101	2598..3279	AP001918
		Fosfomycin	fosA7	94.09	423/423	N81	12563..12985	0.105	Chromosome		16 contigs encode 99.2 % of 111kb-plasmid p38 of Shigella sonnei S17BD05916 (Genbank:CP099775), including ori IB(H89)	IncFIB(H89-PhagePlasmid)	99.7	1000 / 1000	N180	1101..2100	HG530657
												IncI1-I(Alpha)	100.0	142 / 142	N139	4868..5009	AP005147
												IncY	98.95	765 / 765	N134	2658..3422	K02380
	511406	Beta-lactam	blaCTX-M-121	100.00	876/876	N33	27080..27955	0.068	Chromosome	on chromosome	BLAST of blaCTX-M-121 contig (41,592 bp): among 100 best hits no plasmid entries	p0111	98.64	885 / 885	N96	2348..3232	AP010962
		Tetracycline	tet(A)	99.92	1200/1200	N138	2272..3471	0.775	Plasmid
	511407	Aminoglycoside	aph(3'')-Ib	100.00	804/804	N198	981..1784	0.607	Chromosome			IncY	98.82	765 / 765	N216	414..1178	K02380
		Aminoglycoside	aph(6)-Id	100.00	837/837	N198	1784..2620	0.607	Chromosome
		Beta-lactam	blaTEM-1B	100.00	858/861	N243	522..1379	0.434	Chromosome		BLAST of blaTEM-1B contig (1,379 bp): too small for analysis
		Trimethoprim	dfrA14	97.63	338/483	N232	1229..1560	0.155	Chromosome
		Quinolone	qnrS1	100.00	657/657	N160	193..849	0.709	Plasmid
		Disinfectant	sitABCD	97.37	3454/3459	N37	30642..34086	0.036	Chromosome
		Sulphonamide	sul2	98.90	816/816	N198	114..920	0.607	Chromosome
		Tetracycline	tet(A)	99.83	1200/1200	N152	4715..5912	0.926	Plasmid
	511408	Beta-lactam	blaCTX-M-104	100.00	737/876	N224	1..737	0.003	Chromosome		BLAST of blaCTX-M-104 contig (1,064 bp): too small for analysis	p0111	98.64	885 / 885	N154	2791..3675	AP010962
		Trimethoprim	dfrA14	100.00	474/474	N192	261..734	0.122	Chromosome
		Fosfomycin	fosA3	100.00	417/417	N198	849..1265	0.002	Chromosome
		Tetracycline	tet(A)	99.92	1200/1200	N133	5913..7112	0.833	Plasmid
	511409	Aminoglycoside	aph(3'')-Ib	100.00	804/804	N141	3678..4481	0.85	Plasmid			IncFII(pSE11)	95.85	265 / 264	N187	2925..3184	AP009242
		Aminoglycoside	aph(6)-Id	100.00	837/837	N141	2842..3678	0.85	Plasmid			IncY	98.82	765 / 765	N180	629..1393	K02380
		Beta-lactam	blaCTX-M-15	100.00	876/876	N131	8975..9850	0.366		on plasmid	BLAST of blaCTX-M-15 contig (10,067 bp): among 100 best hits are 94 plasmid entries
		Beta-lactam	blaTEM-1B	100.00	861/861	N141	1261..2121	0.85	Plasmid
		Trimethoprim	dfrA14	100.00	474/474	N215	1239..1712	0.215	Chromosome
		Quinolone	qnrS1	100.00	657/657	N131	3678..4334	0.366	Chromosome
		Sulphonamide	sul2	100.00	816/816	N141	4542..5357	0.85	Plasmid
		Tetracycline	tet(A)	100.00	1200/1200	N175	1129..2328	0.181	Chromosome
	511410	Aminoglycoside	aph(3'')-Ib	100.00	804/804	N117	6965..7768	0.558		on plasmid		IncFIB(K)	98.93	560 / 560	N39	28702..29261	JN233704
		Aminoglycoside	aph(6)-Id	100.00	837/837	N117	6129..6965	0.558		on plasmid
		Beta-lactam	blaCTX-M-15	100.00	876/876	N106	2051..2926	0.574		on plasmid	BLAST of blaCTX-M-15 contig (14,105 bp): found 87 entries w/ QC>80%, 74 are plasmids
		Beta-lactam	blaTEM-1B	100.00	861/861	N117	772..1632	0.558		on plasmid	BLAST of blaTEM-1B contig (12,257 bp): among 42 entries with QC>80% are 41 plasmids
		Trimethoprim	dfrA14	100.00	474/474	N182	2766..3239	0.754	Plasmid		3 contigs encode >92% of Escherichia coli plasmid pCTX64 (Genbank:MG456910)
		Quinolone	qnrS1	100.00	657/657	N106	7567..8223	0.574		on plasmid
		Sulphonamide	sul2	100.00	816/816	N117	7829..8644	0.558		on plasmid
		Tetracycline	tet(A)	99.75	1200/1200	N117	2940..4139	0.558		on plasmid
	511411	Beta-lactam	blaCTX-M-14	100.00	876/876	N231	321..1196	0.042	Chromosome		BLAST of blaCTX-M-14 contig (1,278 bp): too small for analysis	p0111	98.53	885 / 885	N140	426..1310	AP010962
		Trimethoprim	dfrA14	100.00	474/474	N206	1239..1712	0.198	Chromosome
		Fosfomycin	fosA3	100.00	417/417	N198	334..750	0.103	Chromosome
		Quinolone	qnrS1	100.00	657/657	N92	14206..14862	0.737	Plasmid
		Tetracycline	tet(A)	100.00	1200/1200	N92	8352..9551	0.737	Plasmid
	511412	Beta-lactam	blaCTX-M-15	100.00	876/876	N113	5298..6173	0.024	Chromosome			IncFIB(AP001918)	99.27	682 / 682	N97	2623..3304	AP001918
												IncFII(pSE11)	100.0	264 / 264	N65	12016..12279	AP009242
												IncY	99.74	765 / 765	N102	1314..2078	K02380
	511413	Aminoglycoside	aph(3'')-Ib	100.00	804/804	N148	3248..4051	0.788	Plasmid			IncY	98.82	765 / 765	N146	5348..6112	K02380
		Aminoglycoside	aph(6)-Id	100.00	837/837	N148	2412..3248	0.788	Plasmid
		Beta-lactam	blaCTX-M-15	100.00	876/876	N179	3632..4507	0.784	Plasmid
		Beta-lactam	blaTEM-1B	100.00	861/861	N148	832..1692	0.788	Plasmid
		Trimethoprim	dfrA14	100.00	474/474	N201	223..696	0.054	Chromosome
		Quinolone	qnrS1	100.00	657/657	N205	183..839	0.221	Chromosome
		Sulphonamide	sul2	100.00	816/816	N148	4112..4927	0.788	Plasmid
		Tetracycline	tet(A)	100.00	1200/1200	N101	2463..3662	0.645	Chromosome
	511414	Aminoglycoside	aph(3'')-Ib	100.00	804/804	N218	3236..4039	0.768	Plasmid			IncFII(pSE11)	95.85	265 / 264	N100	2929..3188	AP009242
		Aminoglycoside	aph(6)-Id	100.00	837/837	N218	2400..3236	0.768	Plasmid			IncY	98.82	765 / 765	N205	3645..4409	K02380
		Beta-lactam	blaCTX-M-15	100.00	876/876	N194	136..1011	0.346		on plasmid	28 contigs encode 96.9 % of 78kb-plasmid pEHSB-092 (Genbank:OM105940), including ori IncY
		Beta-lactam	blaTEM-1B	100.00	861/861	N218	819..1679	0.768	Plasmid
		Trimethoprim	dfrA14	100.00	474/474	N272	260..733	0.238	Chromosome
		Quinolone	qnrS1	100.00	401/657	N168	7660..8060	0.481	Chromosome
		Sulphonamide	sul2	100.00	816/816	N318	494..1309	0.581	Chromosome
		Tetracycline	tet(A)	100.00	1200/1200	N176	1119..2318	0.577	Chromosome
	511415	Aminoglycoside	aph(3'')-Ib	100.00	804/804	N143	1376..2179	0.956	Plasmid			IncY	98.82	765 / 765	N138	3109..3873	K02380
		Aminoglycoside	aph(6)-Id	100.00	837/837	N143	2179..3015	0.956	Plasmid
		Beta-lactam	blaCTX-M-15	100.00	876/876	N102	642..1517	0.213		on plasmid	BLAST of blaCTX-M-15 contig (14,488 bp): among 60 entries with QC>80% are 55 plasmids
		Beta-lactam	blaTEM-1B	100.00	861/861	N143	3736..4596	0.956	Plasmid		13 contigs encode 97.8% of 78kb-plasmid EHSB-092 (Genbank:OM105940) of E. coli, including ori IncY
		Trimethoprim	dfrA14	100.00	474/474	N180	1239..1712	0.215	Chromosome
		Quinolone	qnrS1	100.00	657/657	N102	6158..6814	0.213	Chromosome
		Sulphonamide	sul2	100.00	816/816	N143	500..1315	0.956	Plasmid
		Tetracycline	tet(A)	100.00	1200/1200	N69	1802..3001	0.221	Chromosome
	511416	Aminoglycoside	aadA5	100.00	789/789	N98	7749..8537	0.715	Plasmid			IncB/O/K/Z	96.6	147 / 149	N21	43151..43297	FN868832
		Aminoglycoside	aph(3'')-Ib	99.75	804/804	N95	16408..17211	0.825	Plasmid
		Aminoglycoside	aph(6)-Id	100.00	837/837	N95	15572..16408	0.825	Plasmid
		Beta-lactam	blaCTX-M-15	100.00	876/876	N157	5447..6322	0.827	Plasmid
		Trimethoprim	dfrA17	100.00	474/474	N98	8668..9141	0.715	Plasmid
		Macrolide	mph(A)	100.00	906/906	N98	147..1052	0.715	Plasmid
		Disinfectant	qacE	100.00	282/333	N98	7262..7543	0.715	Plasmid
		Quinolone	qnrS1	100.00	657/657	N157	150..806	0.827	Plasmid
		Sulphonamide	sul1	100.00	840/840	N98	6363..7202	0.715	Plasmid
		Sulphonamide	sul2	99.51	816/816	N95	12148..12959	0.825	Plasmid
		Tetracycline	tet(A)	100.00	1200/1200	N98	15617..16816	0.715	Plasmid
	511417	Aminoglycoside	aph(3'')-Ib	100.00	804/804	N71	11183..11986	0.863	Plasmid			IncY	98.82	765 / 765	N76	5336..6100	K02380
		Aminoglycoside	aph(6)-Id	100.00	837/837	N71	10347..11183	0.863	Plasmid
		Beta-lactam	blaCTX-M-15	100.00	876/876	N71	3733..4608	0.863	Plasmid
		Beta-lactam	blaTEM-1B	100.00	861/861	N71	8766..9626	0.863	Plasmid
		Trimethoprim	dfrA14	100.00	474/474	N94	1239..1712	0.215	Chromosome
		Quinolone	qnrS1	100.00	657/657	N72	11768..12424	0.482	Chromosome
		Sulphonamide	sul2	100.00	816/816	N71	12047..12862	0.863	Plasmid
		Tetracycline	tet(A)	100.00	1200/1200	N77	1815..3014	0.758	Plasmid
	511418	Beta-lactam	blaCTX-M-14	100.00	771/876	N807	180..950	0.324	Chromosome		BLAST of blaCTX-M-14 contig (950 bp): too small for analysis	IncX2	100.0	374 / 374	N682	850..1223	JQ269335
		Trimethoprim	dfrA14	99.77	444/474	N900	189..632				contig is too small for mlplasmids analysis	p0111	98.53	885 / 885	N492	1666..2550	AP010962
		Fosfomycin	fosA3	98.80	417/417	N819	289..700	0.313	Chromosome
		Quinolone	qnrS13	100.00	657/657	N23	11199..11855	0.718	Plasmid
		Tetracycline	tet(A)	99.92	1200/1200	N23	5345..6544	0.718	Plasmid
	511419	Aminoglycoside	aph(3'')-Ib	100.00	804/804	N173	3192..3995	0.819	Plasmid			IncY	98.82	765 / 765	N182	3109..3873	K02380
		Aminoglycoside	aph(6)-Id	99.40	837/837	N173	2361..3192	0.819	Plasmid
		Beta-lactam	blaCTX-M-15	100.00	876/876	N221	666..1541	0.89	Plasmid
		Beta-lactam	blaTEM-1B	100.00	861/861	N173	780..1640	0.819	Plasmid
		Trimethoprim	dfrA14	100.00	474/474	N214	1239..1712	0.124	Chromosome
		Quinolone	qnrS1	100.00	657/657	N187	7..663	0.078	Chromosome
		Sulphonamide	sul2	100.00	816/816	N173	4056..4871	0.819	Plasmid
		Tetracycline	tet(A)	100.00	1200/1200	N129	5529..6728	0.934	Plasmid
	511420	Aminoglycoside	aph(3'')-Ib	100.00	804/804	N107	1604..2407	0.624	Chromosome
		Aminoglycoside	aph(6)-Id	100.00	837/837	N107	768..1604	0.624	Chromosome
		Beta-lactam	blaCTX-M-15	100.00	876/876	N82	4318..5193	0.655		on plasmid	BLAST of blaCTX-M-15 and blaTEM-1B contig N82 (16,370 bp): among best 50 hits (QC>80 %) are 47 plasmid entries
		Beta-lactam	blaTEM-1B	100.00	861/861	N82	637..1497	0.655		on plasmid
		Trimethoprim	dfrA14	100.00	474/474	N137	1700..2173	0.071	Chromosome
		Quinolone	qnrS1	100.00	657/657	N82	9834..10490	0.655	Plasmid
		Sulphonamide	sul2	100.00	816/816	N107	2468..3283	0.624	Chromosome
		Tetracycline	tet(A)	99.75	1200/1200	N131	672..1871	0.604	Chromosome
	511421	Aminoglycoside	aph(3'')-Ib	100.00	804/804	N223	921..1724	0.525	Chromosome			IncQ1	100.0	529 / 796	N252	72..600	M28829
		Aminoglycoside	aph(6)-Id	100.00	837/837	N223	85..921	0.525	Chromosome			IncX3	100.0	374 / 374	N128	5324..5697	JN247852
		Beta-lactam	blaSHV-12	100.00	861/861	N236	151..1011	0.994	Plasmid			IncY	98.82	765 / 765	N147	8353..9117	K02380
		Beta-lactam	blaTEM-1B	100.00	861/861	N237	611..1471	0.997	Plasmid
		Trimethoprim	dfrA5	100.00	474/474	N179	6060..6533	0.938	Plasmid
		Quinolone	qnrS1	100.00	657/657	N61	26831..27487	0.485	Chromosome
		Sulphonamide	sul2	100.00	816/816	N223	1785..2600	0.525	Chromosome
		Tetracycline	tet(B)	100.00	1206/1206	N193	3697..4902	0.094	Chromosome
	511422	Fosfomycin	fosA	96.95	426/426	N23	60537..60962	0.443	Chromosome
	511423	Aminoglycoside	aph(3'')-Ib	100.00	804/804	N207	1149..1952	0.885	Plasmid			IncY	98.82	765 / 765	N156	3109..3873	K02380
		Aminoglycoside	aph(6)-Id	100.00	837/837	N207	1952..2788	0.885	Plasmid
		Beta-lactam	blaCTX-M-15	100.00	876/876	N121	227..1102	0.206		on plasmid	BLAST of blaCTX-M-15 contig (14,060 bp): among 50 best entries with QC>80% and 100% ID are 48 plasmids
		Beta-lactam	blaTEM-1B	100.00	861/861	N265	29..889	0.591		on plasmid	BLAST of blaTEM-1B contig (983bp): too small for analysis
		Trimethoprim	dfrA14	100.00	474/474	N227	1239..1712	0.215	Chromosome		16 contigs encode 98.4% of 68kb-plasmid pEcoCTX-M-15 of E. coli (Genbank: MF510423), including ori IncY
		Quinolone	qnrS1	100.00	657/657	N121	5743..6399	0.206	Chromosome
		Sulphonamide	sul2	100.00	816/816	N207	273..1088	0.885	Plasmid
		Tetracycline	tet(A)	100.00	1200/1200	N196	1129..2328	0.115	Chromosome
	511424	Aminoglycoside	aph(3'')-Ib	65.80	529/804	N127	6067..6595	0.525	Chromosome
		Aminoglycoside	aph(3'')-Ib	30.85	284/804	N127	5224..5505	0.525	Chromosome
		Aminoglycoside	aph(6)-Id	99.88	837/837	N127	4389..5224	0.525	Chromosome
		Beta-lactam	blaCTX-M-15	100.00	876/876	N34	24284..25159	0.109	Chromosome	on chromosome	BLAST of blaCTX-M-15 contig (39,820 bp): 100 best entries are chromosomal entries
		Trimethoprim	dfrA14	100.00	474/474	N127	5574..6047	0.525	Chromosome
		Quinolone	qnrS1	100.00	657/657	N34	18987..19643	0.109	Chromosome
		Sulphonamide	sul2	100.00	816/816	N127	6656..7471	0.525	Chromosome
		Tetracycline	tet(A)	100.00	1275/1275	N127	1773..3047	0.525	Chromosome
	511425	Beta-lactam	blaACT-4	94.33	1147/1146	N47	14483..15628	0.232	Chromosome	on chromosome	BLAST of blaACT-4 contig (29,366 bp): 100 best entries with 100% QC and 99.16% ID are genomic entries
		Fosfomycin	fosA	96.48	426/426	N33	1287..1712	0.559	Chromosome
		Quinolone	qnrE1	90.19	632/645	N13	88345..88976	0.483	Chromosome
	511426	Beta-lactam	blaACT-1	99.65	1146/1146	N27	16012..17157	0.275	Chromosome	on chromosome	BLAST of blaACT-1 contig (29,299 bp): 100 best entries with 100% QC and 99.43% ID are genomic entries
		Fosfomycin	fosA	95.31	426/426	N4	163695..164120	0.349	Chromosome
		Quinolone	qnrE1	93.48	644/645	N1	58807..59450	0.331	Chromosome
	511427	Fluoroquinolone and aminoglycoside	aac(6')-Ib-cr	100.00	600/600	N57	5391..5990	0.966	Plasmid			IncHI2	100.0	327 / 327	N12	81161..81487	BX664015
		Aminoglycoside	aadA1	99.75	792/792	N73	204..995	0.723	Plasmid			IncHI2A	100.0	630 / 630	N12	96353..96982	BX664015
		Aminoglycoside	aph(3'')-Ib	100.00	804/804	N54	1372..2175	0.824	Plasmid
		Aminoglycoside	aph(6)-Id	100.00	837/837	N54	2175..3011	0.824	Plasmid
		Beta-lactam	blaCMY-48	99.74	1146/1146	N3	246981..248126	0.079	Chromosome	on chromosome
		Beta-lactam	blaCTX-M-15	100.00	876/876	N54	7407..8282	0.824	Plasmid	on plasmid	BLAST of blaCTX-M-15 contig (11,299 bp): 95 of 100 entries are plasmids of Enterob., Klebs., Ec, Salmonella, all w/ 100%QC and >99,9% ID
		Beta-lactam	blaTEM-1B	100.00	861/861	N54	3732..4592	0.824	Plasmid	on plasmid	BLAST of blaTEM-1B contig (11,299 bp): 95 of 100 entries are plasmids of Enterob., Klebs., Ec, Salmonella, all w/ 100%QC and >99,9% ID
		Phenicol	catA1	99.85	652/660	N76	223..874	0.584	Chromosome
		Trimethoprim	dfrA14	100.00	474/474	N56	5480..5953	0.02	Chromosome
		Quinolone	qnrB1	100.00	645/645	N57	802..1446	0.966	Plasmid
		Sulphonamide	sul2	100.00	816/816	N54	496..1311	0.824	Plasmid
		Tetracycline	tet(A)	94.92	1200/1200	N62	1128..2327	0.601	Chromosome
	511428	Fluoroquinolone and aminoglycoside	aac(6')-Ib-cr	100.00	600/600	N285	122..721	0.513		on plasmid		IncHI2	100.0	327 / 327	N85	19917..20243	BX664015
		Aminoglycoside	aadA1	99.75	792/792	N271	83..874	0.499		on plasmid		IncHI2A	100.0	630 / 630	N59	13040..13669	BX664015
		Aminoglycoside	aph(3'')-Ib	100.00	804/804	N180	3203..4006	0.758	Plasmid	on plasmid
		Aminoglycoside	aph(6)-Id	100.00	837/837	N180	2367..3203	0.758	Plasmid	on plasmid
		Beta-lactam	blaCTX-M-15	100.00	876/876	N179	1538..2413	0.036		on plasmid	BLAST of blaCTX-M-15 contig (5,430 bp): among 100 best entries with 100% QC/100% ID are 76 plasmids
		Beta-lactam	blaTEM-1B	100.00	861/861	N180	786..1646	0.758	Plasmid	on plasmid	BLAST of blaTEM-1B contig (5,377 bp): among 100 best entries with 100% QC/ 100% ID are 98 plasmids
		Phenicol	catA1	99.85	652/660	N284	1..652	0.592		on plasmid	46 contigs encode 93% of African 309kb-plasmid pSTm-A54650 (GenBank:LK056646), including ori
		Trimethoprim	dfrA14	100.00	474/474	N168	5842..6315	0.752	Plasmid	on plasmid
		Quinolone	qnrB1	100.00	645/645	N181	898..1542	0.215		on plasmid
		Sulphonamide	sul2	100.00	816/816	N180	4067..4882	0.758	Plasmid	on plasmid
		Tetracycline	tet(A)	94.92	1200/1200	N211	1605..2804	0.698	Plasmid	on plasmid
	511429	Aminoglycoside	aph(3'')-Ib	100.00	804/804	N185	1773..2576	0.162	Chromosome			IncFIB(AP001918)	96.63	682 / 682	N175	2263..2943	AP001918
		Aminoglycoside	aph(6)-Id	99.88	837/837	N185	937..1773	0.162	Chromosome			IncFIB(K)	98.93	560 / 560	N72	16996..17555	JN233704
		Beta-lactam	blaCTX-M-15	100.00	876/876	N118	11180..12055	0.633		on plasmid	BLAST of blaCTX-M-15 contig (12,271 bp): among 51 best entries (with QC>85% / ID>99%) are 46 plasmids 5 are genomes! Best plasmid is Ec CV601 pWE_M_1 (120kb, MW574951.1)
		Beta-lactam	blaTEM-1B	100.00	861/861	N212	90..950	0.971	Plasmid	on plasmid	BLAST of blaTEM-1B contig (2,240 bp): among 100 best hits (with 100% QC / 99.96% ID) are 98 plasmids
		Trimethoprim	dfrA14	100.00	474/474	N217	260..733	0.442	Chromosome		19 contigs (incl. ori) encode 95.8% of 81kb-plasmid (GenBank:LK056646) of E. coli VREC-hospital 6490038
		Quinolone	qnrS1	100.00	657/657	N118	5883..6539	0.633	Chromosome
		Sulphonamide	sul2	100.00	816/816	N185	2637..3452	0.162	Chromosome
		Tetracycline	tet(A)	100.00	1200/1200	N200	1054..2253	0.303	Chromosome
	511430	Fosfomycin	fosA	96.71	426/426	N42	6417..6842	0.494	Chromosome
		Quinolone	qnrE1	98.91	645/645	N1	100392..101036	0.198	Chromosome
	511431	Beta-lactam	blaACT-4	95.90	1147/1146	N42	13740..14885	0.26	Chromosome	on chromosome	BLAST of blaACT-4 contig (30,917 bp): all 100 best entries (100% QC /97.69% ID) are genomic entries
		Fosfomycin	fosA	95.77	426/426	N20	78248..78673	0.469	Chromosome
	511432	Beta-lactam	blaCTX-M-15	100.00	876/876	N106	5292..6167	0.024	Chromosome	on chromosome	BLAST of blaCTX-M-15 contig (8,876 bp): only 1 hit (85% QC / 99.83% ID) for S.typhi plasmid ph681355 (98kb, CP083412)
	511433	Aminoglycoside	aac(3)-IIa	100.00	861/861	N82	1179..2039	0.877	Plasmid			IncFIB(K)	100.0	560 / 560	N73	4103..4662	JN233704
		Beta-lactam	blaCTX-M-15	100.00	876/876	N87	2018..2893	0.474		on plasmid	BLAST of blaCTX-M-15 contig (6,191 bp): among 100 best entries (with >98% QC />99% ID) are 92 plasmids	IncFII(K)	97.3	148 / 148	N31	9488..9635	CP000648
		Beta-lactam	blaSHV-28	99.77	861/861	N8	60424..61284	0.464	Chromosome	on chromosome	BLAST of blaSHV-28 contig (129,249 bp): among 100 best hits only genomic entries
		Beta-lactam	blaTEM-1B	100.00	861/861	N82	177..1037	0.877	Plasmid	on plasmid
		Phenicol	catA1	99.85	660/660	N52	702..1361	0.242	Chromosome
		Trimethoprim	dfrA7	100.00	474/474	N94	1409..1882	0.043	Chromosome
		Fosfomycin	fosA	98.57	420/420	N59	14027..14446	0.548	Chromosome
		Disinfectant	oqxA	99.66	1176/1176	N39	26049..27224	0.67	Chromosome
		Disinfectant	oqxB	99.46	3153/3153	N39	22873..26025	0.67	Chromosome
		Disinfectant	qacE	100.00	282/333	N94	898..1179	0.043	Chromosome
		Sulphonamide	sul1	100.00	761/840	N94	78..838	0.043	Chromosome
	511434	Aminoglycoside	aadA1	99.75	792/792	N87	7349..8140	0.819	Plasmid			IncFIB(AP001918)	99.56	682 / 682	N158	1817..2498	AP001918
		Beta-lactam	blaCTX-M-15	100.00	876/876	N147	8148..9023	0.828	Plasmid	on plasmid	BLAST of blaCTX-M-15 contig (9,216 bp): 40 best hits (with QC>80% / ID >94%) are 39 plasmids and 1 phage entry	IncFIB(H89-PhagePlasmid)	99.27	954 / 1000	N155	7368..8321	HG530657
		Phenicol	catA1	99.85	660/660	N87	98..757	0.819	Plasmid			IncFII	95.04	262 / 261	N183	4022..4280	AY458016
		Trimethoprim	dfrA1	99.79	474/474	N87	6783..7256	0.819	Plasmid
		Disinfectant	qacE	100.00	282/333	N87	8304..8585	0.819	Plasmid
		Sulphonamide	sul1	100.00	840/840	N87	8645..9484	0.819	Plasmid
		Tetracycline	tet(A)	100.00	1200/1200	N30	11980..13179	0.054	Chromosome
	511435	Aminoglycoside	aadA5	100.00	789/789	N86	7749..8537	0.721	Plasmid			IncB/O/K/Z	96.6	147 / 149	N90	10429..10575	FN868832
		Aminoglycoside	aph(3'')-Ib	99.75	804/804	N28	1417..2220	0.573	Chromosome
		Aminoglycoside	aph(6)-Id	100.00	837/837	N28	2220..3056	0.573	Chromosome
		Beta-lactam	blaCTX-M-15	100.00	876/876	N116	1574..2449	0.502		on plasmid	BLAST of blaCTX-M-15 contig (9,118 bp): among 70 best hits (with QC >85% / ID>99%) are 66 plasmids
		Trimethoprim	dfrA17	100.00	474/474	N86	8668..9141	0.721	Plasmid
		Macrolide	mph(A)	100.00	906/906	N86	147..1052	0.721	Plasmid
		Disinfectant	qacE	100.00	282/333	N86	7262..7543	0.721	Plasmid
		Quinolone	qnrS1	100.00	657/657	N116	7090..7746	0.502	Plasmid
		Sulphonamide	sul1	100.00	840/840	N86	6363..7202	0.721	Plasmid
		Sulphonamide	sul2	100.00	816/816	N28	5669..6484	0.573	Chromosome
		Tetracycline	tet(A)	100.00	1200/1200	N86	15623..16822	0.721	Plasmid
	511436	Aminoglycoside	aph(3'')-Ib	100.00	804/804	N190	1161..1964	0.925	Plasmid			IncY	98.82	765 / 765	511436_N52	23172..23936	K02380
		Aminoglycoside	aph(6)-Id	100.00	837/837	N190	1964..2800	0.925	Plasmid
		Beta-lactam	blaCTX-M-15	100.00	876/876	N141	2786..3661	0.462		on plasmid	BLAST of blaCTX-M-15 contig (9,132 bp): among 80 best hits (with QC>90% / ID >98%) are 72 plasmids
		Beta-lactam	blaTEM-1B	100.00	861/861	N190	3521..4381	0.925	Plasmid	on plasmid	BLAST of blaTEM-1B contig (4,428 bp): among 100 best hits with 100% QC and 100% ID are 98 plasmids
		Trimethoprim	dfrA14	100.00	474/474	N220	260..733	0.365	Chromosome		19 contigs encode 91.4% of 96kb-plasmid ptig00003056 of E.coli strain AR0162 (GenBank: CP021681.1), including ori IncY
		Quinolone	qnrS1	100.00	657/657	N141	8302..8958	0.462	Chromosome
		Sulphonamide	sul2	100.00	816/816	N190	285..1100	0.925	Plasmid
		Tetracycline	tet(A)	100.00	1200/1200	N186	1129..2328	0.115	Chromosome
