# Supplementary material for: Survey in ruminants from Rwanda revealed high diversity and prevalence of extended-spectrum cephalosporin-resistant Enterobacterales
Source: BMC Vet Res. 2024 Nov 19;20:523. doi: 10.1186/s12917-024-04359-3 (PMC11575003; doi:10.1186/s12917-024-04359-3)
Supplement: Supplementary file 2 — Supplementary Material 2 [file 12917_2024_4359_MOESM2_ESM.xlsx]

## Sheet: Tabelle1
Table S1: Characterization of ESBL-/AmpC-producing Enterobacterales isolated from ruminants in Rwanda
					Resistance
Isolate ID	ID alias	Animal	Province*	Spezies	Phenotype**	Genotype	Mutations QRDR***	Genes associated with biocide resistance	Phylotype****	fumC	fimH	Serotype*****	Sequence Type	Virulence associated genes
510355-22	B12	bovine	S	E. coli	β-lactam, TET, SXT	blaCTX-M-15, blaTEM-1, tet(A), qnrS1, dfrA14, sul2, strA, strB			A	7	0		ST1788	aslA, clpK1, csgA, fdeC, hlyE, nlpI, terC, yehA, yehB, yehC, yehD
510356-22	B127	bovine	E	E. coli	β-lactam, TET, SXT	blaCTX-M-15, blaTEM-1, blaEC-13, tet(A), qnrS1, dfrA17, sul1, sul2, aadA5, strA, strB		qacE	B1	29	87		ST3076	cib, csgA, fdeC, fimH, hlyE, lpfA, nlpI, terC, traT, yehA, yehB, yehC, yehD
510357-22	B128	bovine	E	E. coli	β-lactam, TET, SXT	blaCTX-M-15, blaTEM-1, blaEC-13, tet(A), qnrS1, dfrA14, sul2, strA, strB			B1	29	87		ST3076	csgA, fdeC, fimH, hlyE, lpfA, nlpI, terC, yehA, yehB, yehC, yehD
510358-22	B15	bovine	N	E. coli	β-lactam, TET, SXT	blaCTX-M-15, blaTEM-1, blaEC-13, tet(A), dfrA7, sul1, sul2, strA, strB, qacE, sitABD		sitABCD, qacE	D	3	54	H18	ST14130	aslA, afaD, air, chuA, csgA, eilA, fdeC, fimH, gad, hha, hlyE, kpsE, kpsMII_K5, lpfA, nlpI, sitA, terC, yehA, yehB, yehC, yehD
510359-22	B155	bovine	W	E. coli	β-lactam, TOB, TET, SXT, CHL	blaCTX-M-15, blaTEM-1, blaEC-18, tet(A), qnrB1, dfrA14, sul2, strA, strB, aac(6’)-Ib-D181Y, aadA1, catA1			B1	1398	24	H8	ST9849	clpK1, csgA, fimH, gad, hlyE, lpfA, nlpI, terC, yehA, yehB, yehC, yehD
510360-22	B16	bovine	N	E. coli	β-lactam, FQR, TET, SXT, CHL	blaCTX-M-15, blaEC-13, tet(B), qepA4, dfrA12, dfrA14, sul1, sul2, strA, strB, aadA2, catA1, qacE	parC:p.S80I, parE:p.S458T, gyrA:p.S83L, gyrA:p.D87N	qacE	B1	6	35		ST448	afaA, afaC, afaD, csgA, fdeC, fimH, gad, hha, hlyE, lpfA, nfaE, nlpI, shiA, terC, yehA, yehB, yehC, yehD
510361-22	B32	bovine	N	E. coli	β-lactam, TET, SXT	blaCTX-M-15, blaTEM-1, blaEC-8, tet(A), qnrS1, dfrA14, sul2, strA, strB			A	7	54		ST1303	aslA, csgA, fdeC, fimH, fyuA, hlyE, irp2, nlpI, terC, terC, yehA, yehB, yehC, yehD
510362-22	B42	bovine	N	E. coli	β-lactam, CHL, SXT	blaCTX-M-15, blaTEM-1, blaEC-8, dfrA7, sul1, sul2, strA, strB, catA1		sitABCD, qacE	D	35	54	H18	ST69	aslA, aamR:FN554766, aap, aar, afaD, agg3C, agg3D, agg5A, aggR, anr, chuA, csgA, fimH, gad, hha, hlyE, hra, iucC, iutA, kpsE, kpsMII_K5, lpfA, nlpI, sitA, terC, traJ, traT, yehA, yehB, yehC, yehD
510363-22	B99	bovine	S	K. pneumoniae	β-lactam, TOB, GEN, SXT, CHL, FOS	blaCTX-M-15, blaTEM-1, blaSHV-208, oqxA8, oqxB26, dfrA7, sul1, aac(3)-IIe, catA1, fosA, qacE		qacE, oqxA, oqxB					ST610	yersiniabactin: ybtA (1), ybtE (5), ybtP (5), ybtQ (6), ybtS (5), ybtT (5), ybtU (9), ybtX (19), fyuA (21), irp1 (44), irp2 (51); typ 3 fimbrial gene cluster: mrkA (2), mrkB (4), mrkC (394), mrkD (12), mrkF (8), mrkH (1), mrkF (8), mrkH (1), mrkI (1), mrkJ (1)
510364-22	C100	caprine	W	E. coli	β-lactam, FQR, TET, CHL	blaCTX-M-15, blaOXA-1, blaEC-15, tet(B), qnrS1, qepA8, aadA1, catA1	parC:p.S80I, parE:p.S458A, gyrA:p.S83L, gyrA:p.D87N		A	11	0	O101	ST14131	AslA, csgA, fyuA, hlyE, hra, irp2, iss, nlpI, terC, yehA, yehB, yehC, yehD
510365-22	C104	caprine	W	E. coli	β-lactam, FQR, TET, SXT	blaCTX-M-27, blaEC-13, tet(A), dfrA17, sul1, sul2, strA, strB, aadA5	parC:p.S80I, parE:p.S458A, gyrA:p.S83L, gyrA:p.D87N	qacE	C	4	142		ST90	anr, csgA, fdeC, fimH, fyuA, gad, hlyE, irp2, iss, nlpI, senB, terC, traT, yehA, yehB, yehC, yehD
510366-22	C107	caprine	W	E. coli	β-lactam, TET, SXT	blaCTX-M-15, blaTEM-1, blaEC-8, tet(A), qnrS1, dfrA14, sul2, strA, strB			D	26	54		ST38	AslA, air, chuA, csgA, fdeC, fimH, gad, hha, hlyE, iss, kpsE, kpsMII_K5, nlpI, ompT, terC, yehB, yehC, yehD
510367-22	C117	caprine	W	E. coli	β-lactam, FQR, GEN, TOB, TET, SXT	blaCTX-M-15, blaOXA-1, blaEC-1, tet(B), dfrA17, sul1, sul2, aac(3)-Iie, aac(6’)-Ib-D181Y, aadA5, catB3, qacE, sitABCD	parC:p.S80I, parE:p.L416F, gyrA:p.S83L, gyrA:p.D87N	sitABCD, qacE	A	11	54	O101	ST10	AslA, anr, csgA, fdeC, fimH, hha, hlyE, iucC, iutA, nlpI, sitA, terC, traJ, traT, yehA, yehB, yehC, yehD
510368-22	C129	caprine	W	E. coli	β-lactam, TOB, TET, SXT, CHL	blaCTX-M-15, blaTEM-1, blaEC-18, tet(A), qnrB1, dfrA14, sul2, strA, strB, aac(6’)-Ib-D181Y, aadA1, catA1			B1	65	38	O1	ST297	F17A, F17C, F17D, F17D, F17G, cia, csgA, eltIIAB-c6, fdeC, fimH, gad, hlyE, iss, lpfA, nlpI, ompT, papC, terC, traJ, traT, yehA, yehB, yehC, yehD
510369-22	C13	caprine	E	E. coli	β-lactam, FQR, TET	blaCTX-M-15, blaTEM-1, blaEC-8, tet(A), qnrS1, sul2, strA, strB	gyrA:p.S83L, parC:p.S80I	sitABCD	D	35	27	H18	ST69	aslA, chuA, clpK1, csgA, eilA, fdeC, fimH, fyuA, hha, hlyE, irp2, iss, kpsE, kpsMII_K5, lpfA, nlpI, ompT, papA_F43, sat, sitA, terC, yehA, yehB, yehC, yehD
510370-22	C132	caprine	W	E. coli	β-lactam, TET	blaCTX-M-15, blaTEM-1, blaEC-8, tet(A), qnrS1, sul2, strA, strB			D	26	54		ST38	aslA, air, chuA, csgA, eilA, fdeC, fimH, hha, hlyE, iss, kpsE, kpsMII_K5, nlpI, ompT, terC, yehB, yehC, yehD
510371-22	C135	caprine	W	E. coli	β-lactam, TET, SXT, TOB, CHL	blaCTX-M-15, blaTEM-1, blaEC-18, tet(A), qnrB1, dfrA14, sul2, strA, strB, aac(6’)-Ib-D181Y, aadA1, catA1			B1	1398	24		ST9849	clpK1, csgA, fimH, gad, hlyE, lpfA, nlpI, terC, yehA, yehB, yehC, yehD
510372-22	C47	caprine	E	E. coli	β-lactam	blaCTX-M-15, blaEC-18, qnrS1, dfr14, aadA1, qacE		qacE	B1	6	35	H8	ST75	aalF, cia, csgA, espI, faeC, faeE, faeF, faeI, faeJ, fdeC, fimH, gad, hha, hlyE, iha, iss, kpsE, lpfA, mchB, mchC, mchF, nlpI, ompT, pic, shiB, stx1c-O174-DG131-3, stx1c-ONT-BCN26, stx1c-ONT-HI-C, stx2b-O40-5293-98, subA, terC, tia, traT, yehA, yehB, yehC, yehD, stx1, stx2
510373-22	C99	caprine	W	E. coli	β-lactam, FQR, TET, CHL	blaCTX-M-15, blaOXA-1, blaEC-15, tet(B), qnrS1, qepA8, aadA1, cat1	parC:p.S80I, parE:p.S458A, gyrA:p.S83L, gyrA:p.D87N		A	11	0		ST14131	aslA, csgA, fyuA, hlyE, hra, irp2, iss, nlpI, terC, yehA, yehB, yehC, yehD
510374-22	O45	ovine	S	E. coli	β-lactam, TOB, TET, CHL, SXT	blaCTX-M-15, blaTEM-1, blaEC-18, tet(A), qnrB1, dfrA14, sul2, strA, strB, aac(6’)-Ib-D181Y, aadA1, catA1			B1	1398	24	H8	ST9849	clpK1, csgA, fimH, fimH, gad, hlyE, lpfA, nlpI, terC, yehA, yehB, yehC, yehD
511393-22	B106	bovine	S	Enterobacter mori	β-lactams, FOS	qnrE1, fosA							new	lpfA, lpfB, lpfC, lpfE*
511394-22	B124	bovine	E	E. coli	β-lactam, SXT	bla CTX-M-15, blaEC-8, qnrS1, dfrA14, sul2, strA, strB		qacE	D	310	1001		ST6636	aslA, air, chuA, csgA, espY2:000868321, fdeC, fimH, hlyE, iss, kpsE, kpsMII_K5, nlpI, ompT, terC, yehA, yehB, yehC, yehD
511395-22	B127	bovine	E	E. coli	β-lactam, TET, SXT	bla CTX-M-15, blaTEM-1, blaEC-13, tet(A), qnrS1, dfrA17, sul1, sul2, aadA5, strA, strB, qacE			B1	29	87		ST3076	cib, csgA, fdeC, fimH, hlyE, lpfA, nlpI, terC, traT, yehA, yehB, yehC, yehD
511396-22	B138	bovine	E	Enterobacter dykesii	β-lactam, FOS, NIT	blaACT, fosA, qnrE1							ST2013
511397-22	B17/B12	bovine	N	E. coli	β-lactam	blaCTX-M-15, blaEC-18, qnrS1, fosA7			B1	6	32		ST847	anr, astA, cib, cmaHb, crsC, crsE, crsF, crsG, csgA, eltIAB-21, eltIAB-28, eltIAB-31, eltIAB-33, fdeC, fimH, gad, hlyE, iss, lpfA, nlpI, ompT, shiB, terC, traT, yehA, yehB, yehC, yehD
511398-22	B184	bovine	N	E. coli	β-lactam	blaCTX-M-15, blaEC-8, qnrS1			D	36	3351	H15	ST349	aslA, air, chuA, cib, csgA, espY2:000868321, fdeC, fimH, gad, hha, hlyE, iss, kpsE, kpsMII_K5, nlpI, ompT, shiB, terC, yehB, yehC, yehD
511399-22	B26	bovine	N	E. coli	β-lactam	blaCTX-M-15, blaEC-18			B1	19	31	H7	ST196	csgA, faeA, faeC, faeE, faeF, faeGW, faeH, faeI, faeJ, fdeC, fimH, gad, hlyE, lpfA, nlpI, shiB, terC, traT, yehA, yehB, yehC, yehD
511400-22	B27a	bovine	N	E. coli	β-lactam, TET, SXT	blaCTX-M-137, blaEC-2045, tet(A), dfrA17, sul2, aadA5			B1 mash E	276	3352		ST2614	aslA, air, csgA, eilA, espY2:000868321, fdeC, fimH, fimH, gad, hha, hlyE, neuC, nlpI, ompT, terC, yehB, yehC, yehD
511401-22	B27b	bovine	N	E. coli	β-lactam, TET, SXT	blaCTX-M-15, blaTEM-1, blaEC-15, tet(A), qnrS1, dfrA14, sul2, strA, strB			A	7	23		ST3489	aslA, csgA, fimH, gad, hlyE, neuC, nlpI, ompT, terC, yehA, yehB, yehC, yehD
511402-22	B28	bovine	N	E. coli	β-lactam, TET, SXT	blaCTX-M-15, blaTEM-1, blaEC-13, tet(A), qnrS1, dfrA1, sul1, sul2, strA, strB, aadA1		sitABCD, qacE	C	4	35	H9	ST23	anr, cia, csgA, cvaC, etsC, fdeC, fimH, hlyE, hlyF, iroN, iss, lpfA, mchF, nlpI, ompT, sitA, terC, traT, yehA, yehB, yehC, yehD
511403-22	B29	bovine	N	E. coli	β-lactam, TET, SXT	blaCTX-M-137, blaEC-2045, tet(A), dfrA17, sul2, aadA5			B1 mash E	276	new		ST2614	aslA, air, csgA, eilA, espY2:000868321, fdeC, fimH, gad, hha, hlyE, neuC, nlpI, ompT, terC, yehB, yehC, yehD
511404-22	B30a	bovine	N	E. coli	β-lactam, TET, SXT	blaCTX-M-15, blaTEM-1, blaEC-15, tet(A), qnrS1, dfrA14, sul2, strA, strB			A	7	23		ST3489	aslA, csgA, fimH, gad, hlyE, neuC, nlpI, ompT, terC, yehA, yehB, yehC, yehD
511405-22	B30b	bovine	N	E. coli	β-lactam, FOS	blaCTX-M-15, blaEC-18, fosA7.5			B1	19	31	H7	ST196	csgA, faeA, faeC, faeD, faeE, faeF, faeGW, faeH, faeI, faeJ, fdeC, fimH, gad, hlyE, lpfA, nlpI, shiB, terC, traT, yehA, yehB, yehC, yehD
511406-22	B33	bovine	N	E. coli	β-lactam, TET	blaCTX-M-121, blaECNT, tet(A)			A	11	54	H9 O8	ST48	aslA, csgA, fimH, gad, hlyE, nlpI, ompT, terC, yehA, yehB, yehC, yehD
511407-22	B35	bovine	N	E. coli	β-lactam, TET	blaTEM-1, blaEC-18, tet(A), qnrS1, sul2, strA, strB, sitABCD		sitABCD	B1	4	31		ST9347	csgA, fdeC, fimH, hlyE, lpfA, nlpI, sitA, terC, yehA, yehB, yehC, yehD
511408-22	B37	bovine	N	E. coli	β-lactam, TET, SXT, FOS	blaCTX-M-14, blaEC-1502, tet(A), dfrA14, fosA3			A	11	34		ST5909	aslA, csgA, fdeC, fimH, fimH, nlpI, terC, yehA, yehB, yehC, yehD
511409-22	B41	bovine	N	E. coli	β-lactam, TET, SXT	blaCTX-M-15, blaTEM-1, blaEC-18, tet(A), qnrS1, dfrA14, sul2, strA, strB			B1	4	1167		ST224	aalB, capU, csgA, faeF, faeI, fimH, gad, hlyE, lpfA, nlpI, terC, yehA, yehB, yehC, yehD
511410-22	B43a	bovine	N	E. coli	β-lactam, TET, SXT	blaCTX-M-15, blaTEM-1, blaEC-15, tet(A), qnrS1, dfrA14, sul2, strA, strB			A	7	25		ST398	csgA, fdeC, fimH, gad, hlyE, nlpI, terC, yehA, yehB, yehC, yehD
511411-22	B43b	bovine	N	E. coli	β-lactam, TET, FOS	blaCTX-M-14, blaEC-15, tet(A), qnrS1, dfrA14, fosA3			A	11	41		ST2465	aslA, csgA, fdeC, fimH, gad, hlyE, iss, iss, kpsE, nlpI, terC, yehA, yehB, yehC, yehD
511412-22	B44	bovine	N	E. coli	β-lactam	blaCTX-M-15, blaEC-8			D	36	93	H15	ST349	aslA, afaD, air, astA, chuA, csgA, eilA, espY2:000868321, faeA, faeC, faeE, faeF, faeI, fdeC, fimH, hlyE, iss, kpsE, kpsMII_K5, nlpI, shiB, terC, traJ, traT, yehB, yehC, yehD
511413-22	B45	bovine	N	E. coli	β-lactam, TET, SXT	blaCTX-M-15, blaTEM-1, blaEC-1, tet(A), qnrS1, dfrA14, sul2, strA, strB			A	11	27		ST10	aslA, astA, csgA, fdeC, fimH, hlyE, iss, nlpI, terC, yehA, yehB, yehC, yehD
511414-22	B52	bovine	E	E. coli	β-lactam, TET, SXT	blaCTX-M-15, blaTEM-1, blaEC-18, tet(A), dfrA14, sul2, qnrS1, strA, strB			B1	4	1167		ST224	aalB, capU, csgA, faeF, faeH, faeI, fimH, hlyE, lpfA, nlpI, terC, yehA, yehB, yehC, yehD
511415-22	B55	bovine	E	E. coli	β-lactam, TET, SXT	blaCTX-M-15, blaTEM-1, blaEC-15, tet(A), qnrS1, dfrA14, sul2, strA, strB			A	7	23		ST3489	aslA, csgA, fimH, gad, hlyE, neuC, nlpI, ompT, terC, yehA, yehB, yehC, yehD
511416-22	B58	bovine	E	E. coli	β-lactam, TET, SXT	blaCTX-M-15, blaTEM-1, blaEC-18, tet(A), qnrS1, dfrA17, sul2, strA, strB, aadA5, qacE		qacE	B1	6	54		ST5614	capU, cib, csgA, fdeC, fimH, hha, hlyE, iha, iss, iucC, iutA, lpfA, nlpI, shiB, sigA, sigA, terC, traT, yehA, yehB, yehC, yehD
511417-22	B59	bovine	E	E. coli	β-lactam, TET, SXT	blaCTX-M-15, blaTEM-1, blaEC-13, tet(A), qnrS1, dfrA14, sul2, strA, strB			B1	29	87		ST3076	csgA, fdeC, fimH, hlyE, lpfA, nlpI, terC, yehA, yehB, yehC, yehD
511418-22	B62	bovine	E	E. coli	β-lactam, TET, FOS	blaCTX-M-14, blaEC-1502, tet(A), qnrS13, dfrA14, fosA3			A	11	34		ST5909	aslA, csgA, fdeC, fimH, fimH, gad, nlpI, terC, yehA, yehB, yehC, yehD
511419-22	B64	bovine	E	E. coli	β-lactam, TET, SXT	blaCTX-M-15, blaTEM-1, blaEC-1, tet(A), qnrS1, dfrA14, sul2, strA, strB			A	11	37	H40	ST10	aslA, csgA, fdeC, fimH, fyuA, gad, hlyE, irp2, iss, nlpI, terC, yehA, yehB, yehC, yehD
511420-22	B98	bovine	S	E. coli	β-lactam, TET, SXT	blaCTX-M-15, blaTEM-1, blaEC-15, tet(A), qnrS1, dfrA14, sul2, strA, strB			A	11	23		ST10	aslA, csgA, fimH, gad, hlyE, nlpI, terC, yehA, yehB, yehC, yehD
511421-22	C10	caprine	N	E. coli	β-lactam, TET, SXT	blaSHV-12, blaTEM-1, blaEC-18, tet(B), qnrS1, dfrA5, sul2, strA, strB			B1	4	new	H25	ST155	astA, csgA, fdeC, fimH, gad, hlyE, iss, lpfA, nlpI, ompT, terC, yehA, yehB, yehC, yehD
511422-22	C100_2	caprine	W	Enterobacter bugadensis	β-lactam, FOS	blaACT, fosA							ST2014	csgG*
511423-22	C103	caprine	W	E. coli	β-lactam, TET, SXT	blaCTX-M-15, blaTEM-1, blaEC-4, tet(A), qnrS1, dfrA14, sul2, strA, strB			A	99	54	H30 O9*	ST361	csgA, fdeC, fimH, gad, hlyE, nlpI, terC, yehA, yehB, yehC, yehD
511424-22	C111	caprine	W	E. coli	β-lactam, TET, SXT	blaCTX-M-15, blaEC-2021, tet(A), qnrS1, dfrA14, sul2, strA, strB			A	23	0	H30	ST2334	csgA, gad, hlyE, nlpI, terC, yehA, yehB, yehC, yehD
511425-22	C115	caprine	W	Enterobacter bugadensis	β-lactam, FOS	blaACT, fosA, qnrE1							ST2015	csgG*
511426-22	C118	caprine	W	Enterobacter bugadensis	β-lactam, FOS	blaACT, fosA, qnrE1							ST733	entA, csgG
511427-22	C130_1	caprine	W	Citrobacter freundii	β-lactam, TET, SXT, CHL	blaCTX-M-15, blaTEM-1, blaCMY-48, tet(A), qnrB1, dfrA14, sul2, strA, strB, aac(6’)-Ib-D181Y, aadA1, catA1							ST163	csgG*
511428-22	C130_2	caprine	W	E. coli	β-lactam, TOB, TET, SXT, CHL	blaCTX-M-15, blaTEM-1, blaEC-8, tet(A), qnrB1, dfrA14, sul2, strA, strB, aac(6’)-Ib-D181Y, aadA1, catA1	parE:p.I355T		cladeI	54	1037		ST7809	aslA, afaA, afaB, air, csgA, eilA, fdeC, fimH, gad, hlyE, iss, mchB, mchC, mchF, mcmA, nlpI, ompT, shiB, terC, tia, yehA, yehB, yehC, yehD
511429-22	C19	caprine	E	E. coli	β-lactam, TET, SXT	blaCTX-M-15, blaTEM-1, blaEC-15, tet(A), qnrS1, dfrA14, sul2, strA, strB			A	11	296		ST5204	csgA, fdeC, fimH, hlyE, hra, nlpI, terC, yehA, yehB, yehC, yehD
511430-22	C32	caprine	E	Enterobacter mori	β-lactam, FOS	blaACT, fosA, qnrE1							ST2016
511431-22	C54	caprine	E	Enterobacter bugadensis	β-lactam, FOS	blaACT, fosA							ST2017	csgG, entA, lpfA, lpfB, lpfC, lpfE
511432-22	C86	ovine	W	E. coli	β-lactam	bla CTX-M-15, blaEC-8			D	2154	96		ST13718	aslA, air, chuA, csgA, eilA, fdeC, fimH, gad, hlyE, iss, kpsE, kpsMII_K5, nlpI, ompT, terC, yehA, yehB, yehC, yehD
511433-22	O22	ovine	N	K. pneumoniae	β-lactam, TOB, GEN, SXT, CHL, FOS	bla CTX-M-15, blaTEM-1, blaSHV-208, oqxB8, oqxA26, dfrA7, sul1, aac(3)-Ile, catA1, fosA		qacE, oqxA, oqxB					ST610	yersiniabactin: ybtA (1), ybtE (5), ybtP (5), ybtQ (6), ybtS (5), ybtT (5), ybtU (9), ybtX (19), fyuA (21), irp1 (44), irp2 (51); typ 3 fimbrial gene cluster: mrkA (2), mrkB (4), mrkC (394), mrkD (12), mrkF (8), mrkH (1), mrkF (8), mrkH (1), mrkI (1), mrkJ (1)
511434-22	O23	ovine	N	E. coli	β-lactam, TET, SXT, CHL	bla CTX-M-15, blaEC-18, tet(A), dfrA1, sul1, aadA1, catA1			B1	6	0		ST2178	C719-09_CS22:unpublished, C719-09_SefB:unpublished, C719-09_SefC:unpublished, aaiC, aap, aar, aggR, aggR, astA, csgA, fdeC, gad, hha, hlyE, lpfA, nlpI, pic, sat, sepA, terC, traT, yehA, yehB, yehC, yehD
511435-22	O24	ovine	N	E. coli	β-lactam, TET, SXT	blaCTX-M-15, blaEC-18, tet(A), qnrS1, dfrA17, sul1, sul2, strA, strB, aadA5		qacE	B1	6	54		ST5614	capU, cib, csgA, fdeC, fimH, hha, hlyE, iha, iss, iucC, iutA, lpfA, nlpI, shiB, sigA, terC, traT, yehA, yehB, yehC, yehD
511436-22	O30	ovine	S	E. coli	β-lactam, TET, SXT, CHL	blaCTX-M-15, blaTEM-1, blaEC-4, tet(A), qnrS1, dfrA14, sul2, aadA1, catA1, strA, strB			A	4	793		ST5708	aslA, csgA, fdeC, fimH, hlyE, nlpI, terC, yehA, yehB, yehC, yehD
*Provinces in Rwanda: S=South, E=East, N=North, W=West
**Abbreviations: CHL, chloramphenicol; CIP, ciprofloxacin; FOS, fosfomycin; GEN, gentamicin; SXT, trimethoprim/sulfamethoxazole; TET, tetracycline; TOB, tobramycin
***Abrevation: QRDR; Quinolone resistance-determining regions
****E. coli phylotype
*****E. coli genoserotype

## Sheet: Tabelle2
AGES SEQ ID	ATB genotype
510355-22	bla CTX-M-15, blaTEM-1, tet(A), qnrS1, dfrA14, sul2, aph(3’’)-Ib, strB
510356-22	bla CTX-M-15, blaTEM-1, blaEC-13, tet(A), qnrS1, dfrA17, sul1, aadA5, strB
510357-22	bla CTX-M-15, blaTEM-1, blaEC-13, tet(A), qnrS1, dfrA14, sul2, aph(3’’)-Ib, strB
510358-22	bla CTX-M-15, blaTEM-1, blaEC-13, tet(A), dfrA7, sul1, sul2, aph(3’’)-Ib, strB
510359-22	bla CTX-M-15, blaTEM-1, blaEC-18, tet(A), qnrB1, dfrA14, sul2, aph(3’’)-Ib, strB, aac(6’)-Ib-D181Y, aadA1, catA1
510360-22	bla CTX-M-15, blaEC-13, tet(B), qepA4, dfrA12, dfrA14, sul1, sul2, strB, aadA2, catA1
510361-22	bla CTX-M-15, blaTEM-1, blaEC-8, tet(A), qnrS1, dfrA14, sul2, aph(3’’)-Ib, strB
510362-22	bla CTX-M-15, blaTEM-1, blaEC-8, dfrA7, sul2, aph(3’’)-Ib, strB, catA1
510363-22	bla CTX-M-15, blaTEM-1, blaSHV-208, oqxA8, oqxB26, dfrA7, sul1, aac(3)-IIe, catA1, fosA
510364-22	bla CTX-M-15, blaOXA-1, blaEC-15, tet(B), qnrS1, qepA8, aadA1, catA1
510365-22	blaCTX-M-27, blaEC-13, tet(A), dfrA17, sul1, sul2, aph(3’’)-Ib, strB, aadA5
510366-22	bla CTX-M-15, blaTEM-1, blaEC-8, tet(A), qnrS1, dfrA14, sul2, aph(3’’)-Ib, strB
510367-22	bla CTX-M-15, blaOXA-1, blaEC-1, tet(B), dfrA17, sul1, sul2, aac(3)-Iie, aac(6’)-Ib-D181Y, aadA5
510368-22	bla CTX-M-15, blaTEM-1, blaEC-18, tet(A), qnrB1, dfrA14, sul2, aph(3’’)-Ib, strB, aac(6’)-Ib-D181Y, aadA1, catA1
510369-22	bla CTX-M-15, blaTEM-1, blaEC-8, tet(A), qnrS1, sul2, aph(3’’)-Ib, strB
510370-22	bla CTX-M-15, blaTEM-1, blaEC-8, tet(A), qnrS1, sul2, aph(3’’)-Ib, strB
510371-22	bla CTX-M-15, blaTEM-1, blaEC-18, tet(A), qnrB1, dfrA14, sul2, aph(3’’)-Ib, strB, aac(6’)-Ib-D181Y, aadA1, catA1
510372-22	bla CTX-M-15, blaEC-18, qnrS1, dfr1, aadA1
510373-22	bla CTX-M-15, blaOXA-1, blaEC-15, qnrS1, qepA8, aadA1, cat1
510374-22	bla CTX-M-15, blaTEM-1, blaEC-18, tet(A), qnrB1, dfrA14, sul2, aph(3’’)-Ib, strB, aac(6’)-Ib-D181Y, aadA1, catA1
511393-22	qnrE1, fosA
511394-22	bla CTX-M-15, blaEC-8, qnrS1, dfrA14, sul2, strB
511395-22	bla CTX-M-15, blaTEM-1, blaEC-13, tet(A), qnrS1, dfrA17, sul1, aadA5, strB
511396-22	blaACT, fosA
511397-22	bla CTX-M-15, blaEC-18, qnrS1
511398-22	bla CTX-M-15, blaEC-8, qnrS1
511399-22	bla CTX-M-15, blaEC-18
511400-22	blaCTX-M-137, blaEC-2045, tet(A), dfrA17, sul2, aadA5
511401-22	bla CTX-M-15, blaTEM-1, blaEC-15, tet(A), qnrS1, dfrA14, sul2, aph(3’’)-Ib, strB
511402-22	bla CTX-M-15, blaTEM-1, blaEC-13, tet(A), qnrS1, dfrA1, sul1, sul2, aph(3’’)-Ib, strB, aadA1
511403-22	blaCTX-M-137, blaEC-2045, tet(A), dfrA17, sul2, aadA5
511404-22	bla CTX-M-15, blaTEM-1, blaEC-15, tet(A), qnrS1, dfrA14, sul2, aph(3’’)-Ib, strB
511405-22	bla CTX-M-15, blaEC-18, fosA7.5
511406-22	blaCTX-M-121, blaECNT, tet(A)
511407-22	blaTEM-1, blaEC-18, tet(A), qnrS1, sul2, aph(3’’)-Ib, strB
511408-22	blaCTX-M-14, blaEC-1502, tet(A), dfrA14, fosA3
511409-22	bla CTX-M-15, blaTEM-1, blaEC-18, tet(A), qnrS1, dfrA14, sul2, aph(3’’)-Ib, strB
511410-22	bla CTX-M-15, blaTEM-1, blaEC-15, tet(A), qnrS1, dfrA14, sul2, aph(3’’)-Ib, strB
511411-22	blaCTX-M-14, blaEC-15, tet(A), qnrS1, dfrA14, fosA3
511412-22	bla CTX-M-15, blaEC-8
511413-22	bla CTX-M-15, blaTEM-1, blaEC-1, tet(A), qnrS1, dfrA14, sul2, aph(3’’)-Ib, strB
511414-22	bla CTX-M-15, blaTEM-1, blaEC-18, tet(A), dfrA14, sul2, aph(3’’)-Ib, strB
511415-22	bla CTX-M-15, blaTEM-1, blaEC-15, tet(A), qnrS1, dfrA14, sul2, aph(3’’)-Ib, strB
511416-22	bla CTX-M-15, blaTEM-1, blaEC-18, tet(A), qnrS1, dfrA17, sul2, aph(3’’)-Ib, strB, aadA5
511417-22	bla CTX-M-15, blaTEM-1, blaEC-13, tet(A), qnrS1, dfrA14, sul2, aph(3’’)-Ib, strB
511418-22	blaCTX-M-14, blaEC-1502, tet(A), qnrS13, dfrA14, fosA3
511419-22	bla CTX-M-15, blaTEM-1, blaEC-1, tet(A), qnrS1, dfrA14, sul2, aph(3’’)-Ib, strB
511420-22	bla CTX-M-15, blaTEM-1, blaEC-15, tet(A), qnrS1, dfrA14, sul2, aph(3’’)-Ib, strB
511421-22	blaSHV-12, blaTEM-1, blaEC-18, tet(B), qnrS1, dfrA5, sul2, aph(3’’)-Ib, strB
511422-22	blaACT, fosA
511423-22	bla CTX-M-15, blaTEM-1, blaEC-4, tet(A), qnrS1, dfrA14, sul2, aph(3’’)-Ib, strB
511424-22	bla CTX-M-15, blaEC-2021, tet(A), qnrS1, dfrA14, sul2, strB
511425-22	blaACT, fosA
511426-22	blaACT, fosA
511427-22	bla CTX-M-15, blaTEM-1, blaCMY-48, tet(A), qnrB1, dfrA14, sul2, aph(3’’)-Ib, strB, aac(6’)-Ib-D181Y, aadA1, catA1
511428-22	bla CTX-M-15, blaTEM-1, blaEC-8, tet(A), qnrB1, dfrA14, sul2, aph(3’’)-Ib, strB, aac(6’)-Ib-D181Y, aadA1, catA1
511429-22	bla CTX-M-15, blaTEM-1, blaEC-15, tet(A), qnrS1, dfrA14, sul2, aph(3’’)-Ib, strB
511430-22	blaACT, fosA
511431-22	blaACT, fosA
511432-22	bla CTX-M-15, blaEC-8
511433-22	bla CTX-M-15, blaTEM-1, blaSHV-208, oqxB8, oqxA26, dfrA7, sul1, aac(3)-Ile, catA1, fosA
511434-22	bla CTX-M-15, blaEC-18, tet(A), dfrA1, sul1, aadA1, catA1
511435-22	bla CTX-M-15, blaEC-18, tet(A), qnrS1, dfrA17, sul1, sul2, aph(3’’)-Ib, strB, aadA5
511436-22	bla CTX-M-15, blaTEM-1, blaEC-4, tet(A), qnrS1, dfrA14, sul2, aadA1, catA1, aph(3’’)-Ib, strB
