# Supplementary material for: Survey in ruminants from Rwanda revealed high diversity and prevalence of extended-spectrum cephalosporin-resistant Enterobacterales
Source: BMC Vet Res. 2024 Nov 19;20:523. doi: 10.1186/s12917-024-04359-3 (PMC11575003; doi:10.1186/s12917-024-04359-3)
Supplement: Supplementary file 3 — Supplementary Material 3 [file 12917_2024_4359_MOESM3_ESM.xlsx]

## Sheet: Escherichia coli
Table S3: Genome data of the isolates
Approximated Genome Size (Mbases) (Procedure Details and Statistics)	Top Species Match (Procedure Details and Statistics)	Sample ID (Sample)	Avg. Coverage	Avg. Read Length	Read Count	Contig Count	N50	GC-Content	Assembly Base Count
4.7	Escherichia coli	510355-22-flex	66	133	2292570	201	112847	50.8	4709027
4.7	Escherichia coli	510355-22-hyb				3	4580637	50.8	4705507
4.8	Escherichia coli	510356-22	104	138	3489604	328	57884	51.0	4807417
4.8	Escherichia coli	510356-22-hybrid				10	1385948	50.9	4813831
4.7	Escherichia coli	510357-22-flex	118	129	4224858	225	164881	50.9	4710568
4.7	Escherichia coli	510357-22-hyb	121	135	4173726	242	95170	50.9	4704757
5.0	Escherichia coli	510358-22-flex	101	131	3551414	219	136021	50.6	5013789
5.1	Escherichia coli	510359-22-flex	87	134	2981698	334	114659	50.4	5055905
5.1	Escherichia coli	510359-22-hybrid				15	2561227	50.5	5066621
4.9	Escherichia coli	510360-22	97	134	3366186	627	30117	51.0	4941665
4.6	Escherichia coli	510361-22	93	137	3167166	381	46783	51.0	4605596
5.4	Escherichia coli	510362-22	124	112	5114964	689	40023	50.5	5403880
5.5	Klebsiella pneumoniae	510363-22	109	134	3751250	293	109411	57.3	5510635
4.7	Escherichia coli	510364-22-flex10m	85	123	3185762	277	86034	50.8	4733373
5.0	Escherichia coli	510365-22	90	142	2952440	422	55461	50.8	5021211
5.0	Escherichia coli	510366-22	122	132	4303796	587	31188	50.8	4960643
4.8	Escherichia coli	510367-22	101	139	3345532	355	57244	50.9	4777579
5.4	Escherichia coli	510368-22-flex	60	134	2067240	304	145346	50.4	5404634
5.1	Escherichia coli	510369-22-flex	48	131	1686924	387	106939	50.7	5086309
4.9	Escherichia coli	510370-22	74	130	2639016	333	63585	50.7	4945031
5.0	Escherichia coli	510371-22	105	140	3463022	377	61983	50.5	5048903
5.4	Escherichia coli	510372-22	103	139	3426216	818	33746	50.7	5363728
4.7	Escherichia coli	510373-22	114	140	3741622	388	41372	50.8	4722264
5.0	Escherichia coli	510374-22	89	139	2962274	581	32284	50.6	5014787
5.0	Enterobacter mori	511393-22	118	138	4393088	194	128107	55.2
4.9	Escherichia coli	511394-22	88	139	2917802	283	94360	50.5	4949312
4.8	Escherichia coli	511395-22	97	143	3137470	360	51300	51.0	4810377
4.7	Enterobacter dykesii	511396-22	96	139	3371438	177	129031	56.2	4702228
5.0	Escherichia coli	511397-22	103	140	3378306	504	32251	50.8	5034923
4.9	Escherichia coli	511398-22	84	141	2774594	581	25703	50.8	4943327
5.3	Escherichia coli	511399-22	51	142	1646244	531	72184	50.6	5302175
5.0	Escherichia coli	511400-22	113	143	3659312	340	49407	50.7	4955461
4.7	Escherichia coli	511401-22	62	144	2012814	323	48235	50.7	4680910
5.0	Escherichia coli	511402-22	65	142	2113758	590	34403	50.7	4958460
4.9	Escherichia coli	511403-22	58	141	1911348	241	59504	50.7	4921160
4.6	Escherichia coli	511404-22	80	134	2772974	326	53880	50.7	4626501
5.3	Escherichia coli	511405-22	100	138	3328486	543	43455	50.7	5282448
4.6	Escherichia coli	511406-22	42	143	1352640	323	43270	50.7	4574133
4.6	Escherichia coli	511408-22	85	143	2760786	348	42952	50.8	4589427
5.1	Escherichia coli	511409-22	102	142	3336362	439	39587	50.7	5130643
4.5	Escherichia coli	511410-22	110	139	3667424	368	34291	50.9	4541170
4.7	Escherichia coli	511411-22	57	142	1846124	562	37745	50.9	4651507
5.1	Escherichia coli	511412-22	38	139	1279240	398	55559	50.5	5066026
4.9	Escherichia coli	511413-22	44	111	1826612	422	32928	50.8	4867188
5.1	Escherichia coli	511414-22	52	119	2034680	569	30572	50.7	5123996
4.6	Escherichia coli	511415-22	58	120	2246468	384	39750	50.7	4620423
5.2	Escherichia coli	511416-22	46	132	1611048	597	39552	50.9	5152078
4.7	Escherichia coli	511417-22	77	141	2528454	252	97012	50.9	4719612
4.6	Escherichia coli	511418-22	83	143	2678340	440	35822	50.9	4567385
4.7	Escherichia coli	511419-22	34	140	1132180	445	34859	50.8	4705189
4.6	Escherichia coli	511420-22	44	144	1403256	412	58555	50.8	4648107
5.0	Escherichia coli	511421-22	64	135	2195370	528	33670	50.6	5022017
4.7	Enterobacter bugdanensis	511422-22	38	142	1288292	163	91424	56.1	4681284
4.7	Escherichia coli	511423-22	60	138	2000674	456	28031	50.9	4678093
4.5	Escherichia coli	511424-22	61	136	2077182	417	39692	50.9	4502028
4.9	Enterobacter bugdanensis	511425-22	46	142	1622550	227	94007	55.6	4854717
4.6	Enterobacter bugdanensis	511426-22	120	138	4089393	126	205689	55.8	4627863
5.2	Citrobacter freundii	511427-22	66	138	2518813	223	148755	51.4	5221338
5.2	Escherichia coli	511428-22	97	138	3231226	497	36873	50.1	5235038
4.6	Escherichia coli	511429-22	92	140	3038664	449	32594	50.8	4632648
4.8	Enterobacter mori	511430-22	65	141	2299174	257	90968	55.4	4845666
4.7	Enterobacter bugdanensis	511431-22	57	142	1915452	175	123586	56.2	4680634
5.0	Escherichia coli	511432-22	69	139	2295806	278	56507	50.6	5003033
5.5	Klebsiella pneumoniae	511433-22	91	141	3631768	304	92789	57.3	5505467
5.1	Escherichia coli	511434-22	95	142	3089250	540	33586	50.5	5097247
5.2	Escherichia coli	511435-22	55	139	1808926	569	51526	50.9	5168809
4.5	Escherichia coli	511436-22	112	137	3781052	412	31105	51.1	4501769
